# Supplementary material for: Dichloridoocta­kis(2-chloro­benz­yl)di-μ2-hydroxido-di-μ3-oxido-tetra­tin(IV)
Source: Acta Crystallogr Sect E Struct Rep Online. 2009 Oct 31;65(Pt 11):m1494. doi: 10.1107/S1600536809045176 (PMC2971409; doi:10.1107/S1600536809045176)
Supplement: Supplementary file 2 [file e-65-m1494-Isup2.hkl]

# 
# h,k,l, Fc-squared, Fo-squared, sigma(Fo-squared) and status flag 
# 
data_I
_shelx_title ' 090809d in P-1' 
_shelx_refln_list_code          4 
_shelx_F_calc_maximum      218.05 
_exptl_crystal_F_000       788.00 
_reflns_d_resolution_high  0.8403 
 
loop_ 
 _symmetry_equiv_pos_as_xyz 
 'x, y, z' 
 '-x, -y, -z' 
 
_cell_length_a    10.9856 
_cell_length_b    11.2271 
_cell_length_c    13.5726 
_cell_angle_alpha  74.656 
_cell_angle_beta   67.942 
_cell_angle_gamma  75.753 
 
_shelx_F_squared_multiplier     1.000 
 
loop_ 
 _refln_index_h 
 _refln_index_k 
 _refln_index_l 
 _refln_F_squared_calc 
 _refln_F_squared_meas 
 _refln_F_squared_sigma 
 _refln_observed_status 
   1   0   0    36591.81    38139.44    420.42 o 
   2   0   0    15656.63    15610.22    126.23 o 
   3   0   0     1348.84     1322.18     26.82 o 
   4   0   0       28.17       15.63      6.23 o 
   5   0   0        0.41        5.14      7.20 o 
   6   0   0       21.11        4.44      9.76 o 
   7   0   0      967.62      860.65     34.54 o 
   8   0   0     1758.43     1612.35     80.07 o 
   9   0   0     1776.85     1770.70     91.05 o 
  10   0   0     1453.31     1403.71     86.42 o 
  11   0   0     1023.70     1078.13     84.10 o 
 -11   1   0      445.98      472.71     69.28 o 
 -10   1   0      965.24      931.64     76.22 o 
  -9   1   0     1358.41     1388.10     83.86 o 
  -8   1   0     1369.17     1207.39     71.69 o 
  -7   1   0     1269.07     1194.78     41.32 o 
  -6   1   0      360.77      308.77     21.69 o 
  -5   1   0       84.16       60.83     19.55 o 
  -4   1   0      146.41      127.29     21.03 o 
  -3   1   0      303.54      376.25     26.54 o 
  -2   1   0    18063.52    18424.54    208.24 o 
  -1   1   0     2692.09     2818.16     47.17 o 
   0   1   0    24072.93    24639.48    194.44 o 
   1   1   0    19570.20    20708.56    134.74 o 
   2   1   0     7583.19     7842.26     69.31 o 
   3   1   0    44000.74    45240.45    588.95 o 
   4   1   0     1514.65     1573.84     33.74 o 
   5   1   0      126.41      129.94     27.43 o 
   6   1   0      746.86      647.48     28.26 o 
   7   1   0        5.15       -1.46     10.06 o 
   8   1   0       81.05       60.86     30.28 o 
   9   1   0     1041.61      946.31     67.41 o 
  10   1   0     1244.95     1231.71     80.90 o 
  11   1   0     1232.39     1398.25     92.72 o 
  12   1   0      481.71      599.51     75.93 o 
 -11   2   0       82.93       39.64     39.00 o 
 -10   2   0      174.09      135.91     48.85 o 
  -9   2   0      939.58      882.45     69.13 o 
  -8   2   0     2633.38     2488.98    104.05 o 
  -7   2   0      465.42      442.65     29.97 o 
  -6   2   0      804.29      845.22     53.97 o 
  -5   2   0      322.38      371.03     35.65 o 
  -4   2   0        1.17       15.90     13.59 o 
  -3   2   0     4837.69     4703.55     94.49 o 
  -2   2   0       54.41       57.61     11.82 o 
  -1   2   0     8013.66     7883.48    106.26 o 
   0   2   0      292.77      368.31     12.65 o 
   1   2   0    19569.66    20805.44    159.25 o 
   2   2   0    10773.12    11582.53     80.79 o 
   3   2   0    19044.16    19339.83    128.63 o 
   4   2   0     8981.66     9247.02    123.99 o 
   5   2   0    10429.16    10773.13    115.87 o 
   6   2   0      348.11      316.79     34.35 o 
   7   2   0       17.83        7.12     10.33 o 
   8   2   0      341.13      378.52     46.24 o 
   9   2   0        3.71      -20.04     22.06 o 
  10   2   0       72.32       43.23     32.89 o 
  11   2   0      281.00      334.64     57.91 o 
  12   2   0      322.72      376.05     65.79 o 
 -11   3   0      920.81     1002.30     83.41 o 
 -10   3   0      365.44      461.78     65.74 o 
  -9   3   0       51.08       -1.18     30.23 o 
  -8   3   0      802.06      785.47     43.30 o 
  -7   3   0     1033.22     1044.70     65.98 o 
  -6   3   0     1531.86     1589.89     76.13 o 
  -5   3   0      188.35      197.90     30.58 o 
  -4   3   0      642.28      665.44     42.94 o 
  -3   3   0     5363.60     5080.44    104.29 o 
  -2   3   0     4511.48     4636.04     90.55 o 
  -1   3   0     9129.35     9299.15    131.13 o 
   0   3   0     6483.54     6640.23     72.75 o 
   1   3   0     8265.00     8961.37     88.40 o 
   2   3   0     2796.71     2889.72     31.39 o 
   3   3   0     8369.11     8265.87     68.20 o 
   4   3   0     4007.03     4081.20     61.81 o 
   5   3   0     5358.36     5296.27     74.60 o 
   6   3   0     1435.73     1394.72     38.81 o 
   7   3   0       16.25       10.26      9.96 o 
   8   3   0      120.25      130.14     32.35 o 
   9   3   0      644.09      607.63     55.45 o 
  10   3   0      273.13      246.35     49.49 o 
  11   3   0       13.80      -26.29     26.29 o 
  12   3   0       26.05      -24.77     32.60 o 
 -10   4   0     1206.37     1218.66     89.77 o 
  -9   4   0     1407.37     1400.12     89.82 o 
  -8   4   0      712.57      686.03     63.13 o 
  -7   4   0       32.95       -4.14     23.00 o 
  -6   4   0      136.64      123.20     30.53 o 
  -5   4   0      230.80      224.19     35.75 o 
  -4   4   0       11.14       29.05     18.12 o 
  -3   4   0     3220.80     2935.11     81.79 o 
  -2   4   0     4852.74     4990.77    102.82 o 
  -1   4   0     9403.39     9857.15    149.35 o 
   0   4   0    14769.95    15152.13    204.50 o 
   1   4   0     5522.97     5741.34     72.32 o 
   2   4   0     2111.50     1989.21     36.96 o 
   3   4   0      123.18      105.31      7.94 o 
   4   4   0       13.41       22.73     13.15 o 
   5   4   0      625.40      575.69     25.59 o 
   6   4   0      774.59      709.67     29.49 o 
   7   4   0      171.85      162.15     31.66 o 
   8   4   0       49.29       84.89     29.35 o 
   9   4   0      130.66      135.81     35.55 o 
  10   4   0      721.63      825.92     69.68 o 
  11   4   0      335.98      466.07     66.52 o 
 -10   5   0      958.93      909.43     81.20 o 
  -9   5   0     2051.02     2080.43    110.84 o 
  -8   5   0     1923.38     1817.04     99.86 o 
  -7   5   0     1359.45     1349.45     81.00 o 
  -6   5   0      703.89      598.43     53.67 o 
  -5   5   0      417.84      430.76     41.26 o 
  -4   5   0      514.40      510.83     41.07 o 
  -3   5   0      169.15      174.07     26.74 o 
  -2   5   0      852.37      785.89     43.23 o 
  -1   5   0     4138.34     4442.96    100.60 o 
   0   5   0    22266.32    23979.24    378.15 o 
   1   5   0     8729.93     9326.44    107.78 o 
   2   5   0    14335.26    14150.53    106.63 o 
   3   5   0     2852.00     2662.33     35.73 o 
   4   5   0     7308.78     7354.87     70.33 o 
   5   5   0      496.01      432.81     31.32 o 
   6   5   0        0.19        0.60      9.58 o 
   7   5   0      144.44      117.44     28.61 o 
   8   5   0       40.80        3.30     23.98 o 
   9   5   0        0.26        3.35     22.01 o 
  10   5   0      267.42      276.04     50.13 o 
  11   5   0      509.50      605.27     67.71 o 
  -9   6   0      959.95      978.27     84.35 o 
  -8   6   0     2201.70     2223.82    112.71 o 
  -7   6   0     2800.07     2903.54    121.67 o 
  -6   6   0     2094.72     2109.19     99.47 o 
  -5   6   0     1359.83     1290.61     72.19 o 
  -4   6   0        9.44        7.83     15.90 o 
  -3   6   0      515.94      433.17     37.87 o 
  -2   6   0       21.80       11.42     14.13 o 
  -1   6   0       94.08       76.03     19.99 o 
   0   6   0     7185.06     7457.20     89.52 o 
   1   6   0    10071.44    10087.10    122.20 o 
   2   6   0    24418.02    24247.92    249.91 o 
   3   6   0    12530.15    12538.72    100.70 o 
   4   6   0     4136.05     4217.51     74.51 o 
   5   6   0     2305.71     2049.19     51.90 o 
   6   6   0       37.28       32.88     13.45 o 
   7   6   0        0.95       -2.81     19.55 o 
   8   6   0        5.19      -18.71     23.34 o 
   9   6   0       92.13       92.28     36.83 o 
  10   6   0      213.14      147.82     41.41 o 
  11   6   0      272.93      287.67     56.48 o 
  -8   7   0      616.42      570.31     66.62 o 
  -7   7   0      858.73      776.38     69.73 o 
  -6   7   0     1209.30     1200.84     78.69 o 
  -5   7   0     1894.05     1908.53     93.66 o 
  -4   7   0     2897.95     2893.35    104.88 o 
  -3   7   0        2.73      -13.94     17.83 o 
  -2   7   0      221.36      215.97     31.91 o 
  -1   7   0     2792.14     2750.55     91.69 o 
   0   7   0       11.74        8.79     10.34 o 
   1   7   0       76.31       21.72     19.06 o 
   2   7   0     3654.88     3554.73     71.43 o 
   3   7   0     8519.29     8775.44    120.19 o 
   4   7   0     6665.68     6920.55    135.24 o 
   5   7   0     5360.61     5229.67    145.16 o 
   6   7   0      505.74      445.51     29.61 o 
   7   7   0       23.74       -0.64     21.08 o 
   8   7   0        3.12      -10.49     22.95 o 
   9   7   0      101.89       48.99     31.17 o 
  10   7   0       24.29        1.43     28.41 o 
  11   7   0        2.50      -19.99     29.00 o 
  -8   8   0       66.67       -1.82     37.87 o 
  -7   8   0      271.03      282.99     53.38 o 
  -6   8   0      747.10      628.86     64.36 o 
  -5   8   0      120.37      149.35     40.18 o 
  -4   8   0     1377.03     1327.44     76.91 o 
  -3   8   0       78.97      124.19     32.79 o 
  -2   8   0      175.57      188.74     33.58 o 
  -1   8   0      276.24      243.99     37.77 o 
   0   8   0     1340.55     1183.95     39.82 o 
   1   8   0      474.37      481.53     34.32 o 
   2   8   0      787.41      734.28     36.76 o 
   3   8   0       78.74       59.72     24.33 o 
   4   8   0      495.74      483.55     31.73 o 
   5   8   0     3401.82     3485.58     78.21 o 
   6   8   0     3044.13     3218.63     76.01 o 
   7   8   0     2152.91     2379.03    101.19 o 
   8   8   0      119.56      141.03     39.93 o 
   9   8   0      132.30       97.50     36.78 o 
  10   8   0      170.40      180.12     43.53 o 
  -7   9   0      109.30       62.19     43.43 o 
  -6   9   0       82.04       14.23     31.17 o 
  -5   9   0      340.00      292.59     50.77 o 
  -4   9   0      765.14      675.19     61.75 o 
  -3   9   0      577.70      580.11     56.28 o 
  -2   9   0      210.79      179.98     39.39 o 
  -1   9   0      395.30      403.87     43.92 o 
   0   9   0     1418.08     1453.28     47.83 o 
   1   9   0      822.87      790.18     36.63 o 
   2   9   0     1841.42     1879.77     84.79 o 
   3   9   0      299.72      254.62     28.36 o 
   4   9   0       78.52       49.54     17.95 o 
   5   9   0      438.13      410.50     31.28 o 
   6   9   0      482.54      421.79     33.22 o 
   7   9   0      627.06      550.71     53.67 o 
   8   9   0      197.03      198.49     47.42 o 
   9   9   0       47.89       78.64     39.05 o 
  -5  10   0       32.66        8.76     32.65 o 
  -4  10   0      150.62       78.74     39.00 o 
  -3  10   0      219.89      193.12     42.00 o 
  -2  10   0       25.18       45.40     31.27 o 
  -1  10   0       86.54       82.53     35.21 o 
   0  10   0      845.95      793.90     57.93 o 
   1  10   0     1542.96     1509.51    108.97 o 
   3  10   0     1034.46     1003.33     69.53 o 
   4  10   0     1093.69     1139.78     73.42 o 
   5  10   0      372.92      251.34     35.48 o 
   6  10   0       78.85        8.12     32.99 o 
   7  10   0        8.21       -2.61     30.18 o 
   8  10   0       15.41        4.28     29.79 o 
   9  10   0        9.43        1.53     31.76 o 
  -4  11   0      689.14      592.91     63.52 o 
  -3  11   0       10.85        1.03     28.26 o 
  -2  11   0       56.41       20.58     32.94 o 
  -1  11   0      270.17      196.67     41.85 o 
   0  11   0       51.50       30.09     27.57 o 
   1  11   0      281.39      243.79     30.76 o 
   2  11   0     1140.62     1215.67     65.20 o 
   3  11   0     1422.19     1515.39     89.77 o 
   4  11   0     1975.87     2162.27    104.19 o 
   5  11   0     1664.78     1749.68     95.23 o 
   6  11   0      923.75      936.91     74.85 o 
   7  11   0      403.48      484.68     68.49 o 
  -2  12   0       12.77       13.69     32.55 o 
  -1  12   0       96.71      116.85     40.72 o 
   0  12   0       78.61       75.98     34.71 o 
   1  12   0       72.84       24.73     35.01 o 
   2  12   0      124.88      160.06     27.40 o 
   3  12   0      668.92      601.47     39.65 o 
   4  12   0     1402.38     1484.61     92.82 o 
   5  12   0     1103.97     1109.25     83.76 o 
   6  12   0      588.56      665.59     67.02 o 
  -5 -12   1      218.58      209.62     48.65 o 
  -4 -12   1       77.16       22.26     36.44 o 
  -3 -12   1       72.46        6.81     23.94 o 
  -2 -12   1      395.56      403.25     39.40 o 
  -1 -12   1      922.88      888.98     47.16 o 
   0 -12   1      755.68      756.19     71.65 o 
   1 -12   1      497.04      521.66     70.81 o 
   2 -12   1      432.16      446.57     64.55 o 
  -7 -11   1       12.93       -7.48     34.17 o 
  -6 -11   1       11.50       12.06     31.46 o 
  -5 -11   1      375.27      407.21     48.13 o 
  -4 -11   1      709.58      782.09     48.31 o 
  -3 -11   1      943.99     1098.17     78.24 o 
  -2 -11   1      621.96      629.71     46.85 o 
  -1 -11   1       51.48       25.52     20.37 o 
   0 -11   1      269.64      296.92     53.03 o 
   1 -11   1      581.49      555.29     60.62 o 
   2 -11   1      551.12      525.94     65.00 o 
   3 -11   1       60.98       65.05     36.39 o 
   4 -11   1       11.66       24.57     32.70 o 
  -8 -10   1       16.30      -17.14     28.90 o 
  -7 -10   1        1.36       -9.95     30.53 o 
  -6 -10   1       10.01      -18.64     18.64 o 
  -5 -10   1       90.26       66.50     22.87 o 
  -4 -10   1      690.05      596.81     39.87 o 
  -3 -10   1     1739.20     1831.54     64.74 o 
  -1 -10   1     4249.66     4401.37     89.83 o 
   0 -10   1      760.92      704.77     38.34 o 
   1 -10   1       26.77       10.64     23.93 o 
   2 -10   1      746.39      792.48     65.49 o 
   3 -10   1      668.12      699.91     63.08 o 
   4 -10   1      480.61      520.53     59.38 o 
   5 -10   1       15.37       -2.86     34.47 o 
  -9  -9   1       95.32       92.57     40.18 o 
  -8  -9   1        0.15      -26.25     26.25 o 
  -7  -9   1        0.34      -20.34     20.34 o 
  -6  -9   1       14.37       11.95     15.88 o 
  -5  -9   1      570.61      524.89     38.21 o 
  -4  -9   1      822.76      751.52     43.31 o 
  -3  -9   1     1589.60     1546.93     56.46 o 
  -2  -9   1     1658.96     1657.18     58.00 o 
  -1  -9   1     3358.74     3340.72     73.53 o 
   0  -9   1     2289.50     2424.96     61.66 o 
   1  -9   1     1639.38     1671.53     83.86 o 
   2  -9   1     1003.47      885.11     64.41 o 
   3  -9   1       98.75      134.58     38.01 o 
   4  -9   1       65.01       52.00     32.94 o 
   5  -9   1      109.00       74.85     34.37 o 
   6  -9   1       25.39      -14.43     27.08 o 
   7  -9   1       83.69       86.02     45.25 o 
 -10  -8   1      748.84      871.42     76.03 o 
  -9  -8   1      592.33      714.09     67.61 o 
  -8  -8   1      429.43      467.25     58.20 o 
  -7  -8   1      414.08      424.51     47.67 o 
  -6  -8   1        0.13      -13.44     13.44 o 
  -5  -8   1        1.78       -8.28     12.35 o 
  -4  -8   1        6.80       11.02     13.46 o 
  -3  -8   1      826.71      669.78     35.53 o 
  -2  -8   1      972.88      858.90     49.81 o 
  -1  -8   1     2933.16     2916.34    103.41 o 
   0  -8   1     3494.13     3704.71     72.09 o 
   1  -8   1     5579.25     5884.79    149.84 o 
   2  -8   1     2739.87     2646.80    100.40 o 
   3  -8   1     3715.26     3789.19    124.68 o 
   4  -8   1      147.82      158.01     38.26 o 
   5  -8   1       17.22      -18.47     23.98 o 
   6  -8   1      181.91      154.91     41.21 o 
   7  -8   1       52.79       12.75     35.40 o 
   8  -8   1       77.12       20.98     33.34 o 
 -10  -7   1      571.80      572.28     61.70 o 
  -9  -7   1     1435.15     1603.68     92.57 o 
  -8  -7   1      928.30      940.60     66.57 o 
  -7  -7   1     1024.33     1138.70     69.97 o 
  -6  -7   1       24.29       10.55     20.58 o 
  -5  -7   1      258.72      268.57     48.23 o 
  -4  -7   1      588.22      558.59     30.59 o 
  -3  -7   1      253.05      235.46     37.18 o 
  -2  -7   1        0.55       -0.01      9.46 o 
  -1  -7   1      945.64      910.10     37.81 o 
   0  -7   1     3836.78     3719.89     71.07 o 
   1  -7   1     5713.68     5932.99    140.53 o 
   2  -7   1     3791.18     3704.30    110.74 o 
   3  -7   1     3097.19     3221.98    106.90 o 
   4  -7   1     2696.53     2847.41    105.67 o 
   5  -7   1       85.68       58.79     28.07 o 
   6  -7   1       24.01       -6.45     26.20 o 
   7  -7   1      334.83      443.76     60.52 o 
   8  -7   1       24.69      -16.35     25.95 o 
   9  -7   1        9.75      -26.79     26.79 o 
 -11  -6   1        0.96      -26.74     26.74 o 
 -10  -6   1       18.67        4.14     31.42 o 
  -9  -6   1      345.33      327.90     54.31 o 
  -8  -6   1       62.59      110.45     35.65 o 
  -7  -6   1      710.57      767.47     56.48 o 
  -6  -6   1      155.38      156.05     21.18 o 
  -5  -6   1        7.52       -8.59      8.59 o 
  -4  -6   1      530.21      467.55     29.54 o 
  -3  -6   1      643.59      609.55     31.93 o 
  -2  -6   1     1543.50     1489.88     49.36 o 
  -1  -6   1      401.40      383.69     23.57 o 
   0  -6   1        3.58       13.06      7.68 o 
   1  -6   1     1437.83     1495.30     63.18 o 
   2  -6   1     1423.26     1523.27     64.75 o 
   3  -6   1     1297.65     1333.15     64.01 o 
   4  -6   1     2099.16     1970.77     81.59 o 
   5  -6   1      679.77      700.90     54.95 o 
   6  -6   1      306.03      269.69     46.63 o 
   7  -6   1       23.46       39.39     30.82 o 
   8  -6   1       35.96        7.44     32.70 o 
   9  -6   1      444.40      648.45     78.54 o 
 -11  -5   1      276.72      374.77     62.14 o 
 -10  -5   1      825.40      826.07     68.79 o 
  -9  -5   1      157.29      102.67     38.26 o 
  -8  -5   1      144.21       53.03     29.84 o 
  -7  -5   1       40.66       34.47     23.93 o 
  -6  -5   1      385.10      345.82     24.98 o 
  -5  -5   1     1024.28      988.56     36.02 o 
  -4  -5   1       80.53       57.78     13.02 o 
  -3  -5   1     1653.06     1703.02     43.48 o 
  -2  -5   1     6246.74     6320.62     87.40 o 
  -1  -5   1    12881.04    12814.03    135.52 o 
   0  -5   1     5660.00     5687.53     61.22 o 
   1  -5   1     2885.81     2935.23     42.79 o 
   2  -5   1     1104.77     1115.41     51.36 o 
   3  -5   1      339.41      367.93     32.79 o 
   4  -5   1     1451.96     1383.77     64.60 o 
   5  -5   1      490.93      474.19     44.17 o 
   6  -5   1      989.71      907.41     63.82 o 
   7  -5   1       88.84       27.48     26.34 o 
   8  -5   1       58.20       41.76     33.98 o 
   9  -5   1      420.18      381.13     62.78 o 
  10  -5   1      374.21      359.16     61.50 o 
 -11  -4   1      445.37      497.63     66.77 o 
 -10  -4   1     1429.48     1589.15     93.16 o 
  -9  -4   1     1098.61     1021.65     70.61 o 
  -8  -4   1     1000.92     1106.44     67.85 o 
  -7  -4   1      873.81      840.66     36.99 o 
  -6  -4   1      128.04      111.24     19.18 o 
  -5  -4   1       15.25       25.88     10.56 o 
  -4  -4   1     1710.77     1621.31     41.50 o 
  -3  -4   1      479.13      486.73     21.86 o 
  -2  -4   1     2025.50     1824.77     40.04 o 
  -1  -4   1    17187.80    16689.32    282.50 o 
   0  -4   1    28447.30    29067.50    261.96 o 
   1  -4   1    31813.40    32636.40    252.08 o 
   2  -4   1     8537.91     8673.89    143.64 o 
   3  -4   1     1958.21     1901.14     65.64 o 
   4  -4   1     1451.43     1550.06     63.91 o 
   5  -4   1      340.43      411.90     38.95 o 
   6  -4   1      747.95      650.47     50.82 o 
   7  -4   1       75.77       27.57     28.71 o 
   8  -4   1      516.43      503.05     55.00 o 
   9  -4   1      309.04      399.05     59.04 o 
  10  -4   1      627.34      798.59     76.37 o 
 -11  -3   1      356.79      415.40     61.90 o 
 -10  -3   1      961.21      870.33     72.53 o 
  -9  -3   1     1602.86     1577.38     85.29 o 
  -8  -3   1     1412.06     1549.51     80.21 o 
  -7  -3   1     2456.01     2418.57     59.94 o 
  -6  -3   1     1149.43     1023.58     36.84 o 
  -5  -3   1     1537.80     1416.74     39.94 o 
  -4  -3   1      100.09       74.00     11.88 o 
  -3  -3   1     1315.64     1326.25     33.05 o 
  -2  -3   1      209.41      243.37     13.97 o 
  -1  -3   1     1052.95     1118.78     27.20 o 
   0  -3   1      957.86      870.38     23.78 o 
   1  -3   1    21215.24    21616.01    178.95 o 
   2  -3   1    14971.26    15404.94    198.54 o 
   3  -3   1    31014.31    30735.96    349.07 o 
   4  -3   1     8281.56     8571.23    154.17 o 
   5  -3   1     2832.27     2752.37     89.86 o 
   6  -3   1      489.60      479.61     43.53 o 
   7  -3   1      217.87      192.68     40.62 o 
   8  -3   1       70.59       87.55     34.91 o 
   9  -3   1       76.44       66.87     35.11 o 
  10  -3   1      718.62      837.59     72.33 o 
  11  -3   1      603.35      742.16     73.12 o 
 -11  -2   1        7.33      -26.74     31.27 o 
 -10  -2   1      339.77      373.74     55.64 o 
  -9  -2   1     1730.03     1802.22     91.34 o 
  -8  -2   1     3073.99     2944.66    106.85 o 
  -7  -2   1     3310.42     3135.52     83.46 o 
  -6  -2   1      825.70      697.99     31.84 o 
  -5  -2   1     3914.85     3809.11     78.12 o 
  -4  -2   1      159.64      178.53     15.30 o 
  -3  -2   1       91.22       95.68     21.69 o 
  -2  -2   1     1150.86     1232.36     27.17 o 
  -1  -2   1     1501.80     1661.14     28.94 o 
   0  -2   1     9634.58     9986.63     89.82 o 
   1  -2   1     4288.82     4091.53     50.02 o 
   2  -2   1     4783.51     5039.52     87.50 o 
   3  -2   1    28766.21    29795.55    331.10 o 
   4  -2   1    29223.68    30887.96    359.71 o 
   5  -2   1    13135.57    13307.27    211.69 o 
   6  -2   1     4967.96     5218.06    132.70 o 
   7  -2   1       18.53        2.17     20.53 o 
   8  -2   1      113.03      123.94     34.67 o 
   9  -2   1      497.23      458.38     52.05 o 
  10  -2   1       36.13       16.15     34.52 o 
  11  -2   1      232.80      300.81     57.91 o 
 -11  -1   1      229.95      265.95     51.51 o 
 -10  -1   1      404.09      409.09     57.71 o 
  -9  -1   1       20.46      -12.31     27.72 o 
  -8  -1   1       94.39       24.52     25.90 o 
  -7  -1   1     4441.69     4257.36     92.23 o 
  -6  -1   1     2152.22     2066.30     51.35 o 
  -5  -1   1    13015.03    13531.38    141.35 o 
  -4  -1   1     1625.88     1576.28     36.97 o 
  -3  -1   1     2295.34     2325.38     41.02 o 
  -2  -1   1     3117.52     3209.63     72.98 o 
  -1  -1   1     4351.74     4347.71     46.49 o 
   0  -1   1     1725.97     1651.51     26.64 o 
   1  -1   1     1922.29     1829.25     20.74 o 
   2  -1   1     3128.08     2898.67     91.54 o 
   3  -1   1    12722.20    12501.69    168.31 o 
   4  -1   1     6277.86     6007.89    117.39 o 
   5  -1   1     3804.13     3817.45     99.52 o 
   6  -1   1     8988.25     8970.77    174.12 o 
   7  -1   1      607.41      558.54     28.93 o 
   8  -1   1      538.70      569.72     51.60 o 
   9  -1   1        5.32       17.38     24.57 o 
  10  -1   1       78.70       52.54     37.03 o 
  11  -1   1       10.64      -29.05     32.60 o 
 -11   0   1      283.56      282.54     56.04 o 
 -10   0   1     1250.95     1251.95     83.71 o 
  -9   0   1      821.75      806.12     62.73 o 
  -8   0   1     1817.96     1734.02     82.92 o 
  -7   0   1        5.64      -13.59     13.59 o 
  -6   0   1      665.26      614.95     30.30 o 
  -5   0   1     2805.29     2749.47     54.82 o 
  -4   0   1     1634.79     1423.40     54.90 o 
  -3   0   1     5623.18     5936.26     69.93 o 
  -2   0   1     4292.21     4483.79     52.45 o 
  -1   0   1     6549.91     6607.44     77.87 o 
   0   0   1     9180.71     9527.19    120.30 o 
   1   0   1     3800.64     4088.29     45.67 o 
   2   0   1     5725.16     5723.25     59.44 o 
   3   0   1     6476.70     6757.14     75.48 o 
   4   0   1     3435.08     3218.81     54.32 o 
   5   0   1     2403.94     2553.71     45.10 o 
   6   0   1     7211.20     7060.32    128.64 o 
   7   0   1      756.45      651.28     29.69 o 
   8   0   1      553.48      552.93     49.83 o 
   9   0   1      157.28      150.92     39.25 o 
  10   0   1       33.62       15.56     26.74 o 
  11   0   1      158.85      134.28     46.38 o 
  12   0   1      108.50      105.97     44.76 o 
 -11   1   1      154.54      132.66     43.43 o 
 -10   1   1     1511.24     1520.22     90.41 o 
  -9   1   1     1232.78     1153.91     74.99 o 
  -8   1   1     2378.12     2415.56    100.01 o 
  -7   1   1     2102.86     2101.77     96.12 o 
  -6   1   1     2808.58     2666.89     64.73 o 
  -5   1   1     4590.85     4611.75     74.09 o 
  -4   1   1      455.98      356.13     19.69 o 
  -3   1   1     2978.25     3225.23     51.04 o 
  -2   1   1    11420.91    11465.76    145.80 o 
  -1   1   1     4841.36     5021.74     70.91 o 
   0   1   1     6004.62     6314.57     66.87 o 
   1   1   1    19841.82    20779.28    157.79 o 
   2   1   1    14055.09    14376.04    115.98 o 
   3   1   1    20902.20    21193.19    141.94 o 
   4   1   1     2068.12     2033.65     57.19 o 
   5   1   1     1117.02     1010.84     23.13 o 
   6   1   1      806.68      692.41     26.80 o 
   7   1   1      143.69       77.46     50.35 o 
   8   1   1      925.65      860.29     58.60 o 
   9   1   1      354.07      424.60     53.18 o 
  10   1   1       24.89       44.56     30.48 o 
  11   1   1      121.08      146.79     45.45 o 
  12   1   1      375.55      422.54     64.55 o 
 -11   2   1       43.10       17.28     40.03 o 
 -10   2   1      329.13      372.41     57.81 o 
  -9   2   1     1412.37     1408.05     85.58 o 
  -8   2   1     3438.80     3377.11     79.97 o 
  -7   2   1     5389.81     5444.31     98.26 o 
  -6   2   1     6125.96     6036.50    117.17 o 
  -5   2   1     4997.58     4760.76     79.14 o 
  -4   2   1        6.71      -11.13     11.13 o 
  -3   2   1        1.37        0.34      9.70 o 
  -2   2   1      215.09      247.19     20.88 o 
  -1   2   1        3.20       27.18      9.26 o 
   0   2   1    10528.36    10585.94     77.17 o 
   1   2   1     5634.14     5638.43     77.95 o 
   2   2   1    41904.20    43989.52    257.22 o 
   3   2   1    35111.75    35684.73    416.57 o 
   4   2   1    13923.52    14253.08    142.85 o 
   5   2   1     9713.07     9830.32    160.03 o 
   6   2   1      383.44      337.10     39.59 o 
   7   2   1       38.52       25.80     17.63 o 
   8   2   1        1.09       -5.66     17.33 o 
   9   2   1      259.29      292.29     46.34 o 
  10   2   1       62.09       65.10     31.81 o 
  11   2   1       34.63       39.29     35.01 o 
  12   2   1      266.39      329.91     60.22 o 
 -10   3   1       30.99       18.91     34.91 o 
  -9   3   1      512.82      511.61     65.29 o 
  -8   3   1      971.48      995.77     46.29 o 
  -7   3   1     2824.14     2767.02     80.85 o 
  -6   3   1     2825.04     2840.02    101.63 o 
  -5   3   1    14452.81    14802.18    234.88 o 
  -4   3   1     5588.25     5707.03    122.86 o 
  -3   3   1     9350.92     9579.58    153.73 o 
  -2   3   1     2931.57     3119.02     71.94 o 
  -1   3   1      865.79      908.35     34.27 o 
   0   3   1      249.11      240.49     11.17 o 
   1   3   1     1024.87     1006.09     33.09 o 
   2   3   1      414.08      465.23     33.03 o 
   3   3   1    31145.70    31530.44    193.38 o 
   4   3   1    21940.93    22378.97    149.20 o 
   5   3   1    27249.72    28158.33    217.00 o 
   6   3   1     7755.04     7750.61     76.50 o 
   7   3   1      698.84      678.89     48.50 o 
   8   3   1      691.52      616.00     51.16 o 
   9   3   1        6.37      -18.81     18.81 o 
  10   3   1       42.64       40.03     31.61 o 
  11   3   1        3.20      -22.90     22.90 o 
  12   3   1       45.26      -16.15     31.37 o 
 -10   4   1      147.79      176.09     51.36 o 
  -9   4   1       19.08      -29.30     29.30 o 
  -8   4   1       49.37       28.90     18.81 o 
  -7   4   1     1181.85     1195.42     76.42 o 
  -6   4   1     1461.58     1494.66     75.39 o 
  -5   4   1     5484.27     5401.54    134.77 o 
  -4   4   1     6055.28     6224.60    135.41 o 
  -3   4   1     5497.87     5461.12    116.50 o 
  -2   4   1     8151.58     8360.62    139.75 o 
  -1   4   1     2751.55     2882.71     70.17 o 
   0   4   1        7.64        6.07      5.54 o 
   1   4   1       42.81       33.58     11.42 o 
   2   4   1     5213.61     5363.22     51.13 o 
   3   4   1      303.71      315.57     12.98 o 
   4   4   1     4874.33     5154.93     56.75 o 
   5   4   1    16263.50    16390.53    123.67 o 
   6   4   1    21287.52    21823.15    159.25 o 
   7   4   1     6853.61     6671.31    153.53 o 
   8   4   1     4030.79     3879.99    122.86 o 
   9   4   1      239.50      152.25     36.88 o 
  10   4   1        3.08      -21.91     21.91 o 
  11   4   1       81.56       25.51     32.45 o 
  12   4   1        1.98      -31.37     31.37 o 
 -10   5   1      236.20      273.19     57.61 o 
  -9   5   1      857.45      903.47     78.00 o 
  -8   5   1     1096.76     1106.64     81.35 o 
  -7   5   1       42.28      -15.90     24.42 o 
  -6   5   1       51.36       10.83     22.85 o 
  -5   5   1     3450.86     3468.63    111.88 o 
  -4   5   1     4360.51     4273.28    115.27 o 
  -3   5   1     3465.46     3397.63     95.13 o 
  -2   5   1     1051.45      951.29     47.71 o 
  -1   5   1      373.84      417.46     30.63 o 
   0   5   1      316.42      267.33     15.51 o 
   1   5   1       35.41       40.82     13.59 o 
   2   5   1     1264.80     1352.34     35.20 o 
   3   5   1      477.14      445.58     15.05 o 
   4   5   1     1209.35     1194.12     25.06 o 
   5   5   1      861.89      809.18     25.04 o 
   6   5   1     5472.77     5341.55     63.77 o 
   7   5   1     1518.80     1531.84     74.65 o 
   8   5   1     4722.28     4874.76    140.29 o 
   9   5   1     1505.52     1371.51     79.82 o 
  10   5   1      277.93      319.03     52.44 o 
  11   5   1       12.27       18.22     30.78 o 
  12   5   1       24.10       19.15     37.03 o 
  -9   6   1       98.53       76.67     45.45 o 
  -8   6   1     1422.03     1568.82     96.27 o 
  -7   6   1     1304.71     1220.44     82.72 o 
  -6   6   1     3821.69     4021.61    135.71 o 
  -5   6   1     1386.14     1300.45     72.38 o 
  -4   6   1      341.06      375.12     44.86 o 
  -3   6   1     2052.98     1908.28     75.83 o 
  -2   6   1     3541.63     3604.44    100.40 o 
  -1   6   1      218.01      211.00     27.82 o 
   0   6   1       52.74       54.09     11.34 o 
   1   6   1     1558.22     1486.83     57.81 o 
   2   6   1      658.40      660.08     39.54 o 
   3   6   1     4460.75     4434.98     51.96 o 
   4   6   1       22.28       16.58     10.12 o 
   5   6   1     1517.41     1442.25     30.65 o 
   6   6   1       98.62       78.48     11.67 o 
   7   6   1       30.85      -13.64     18.76 o 
   8   6   1      474.88      540.62     51.26 o 
   9   6   1      601.36      536.28     53.92 o 
  10   6   1      425.50      482.02     63.77 o 
  11   6   1      164.64      104.59     43.48 o 
  -8   7   1      445.80      511.27     69.87 o 
  -7   7   1     1395.15     1373.23     88.34 o 
  -6   7   1     3345.71     3152.85    124.97 o 
  -5   7   1     5772.98     5768.28    161.07 o 
  -4   7   1     2211.38     2222.20     94.00 o 
  -3   7   1      690.89      777.86     54.07 o 
  -2   7   1       27.12       20.34     20.34 o 
  -1   7   1     1139.53     1092.21     56.82 o 
   0   7   1     2885.99     2866.70     98.36 o 
   1   7   1      210.04      193.57     29.15 o 
   2   7   1      424.18      342.62     34.47 o 
   3   7   1     5320.44     5340.93     88.18 o 
   4   7   1     6947.10     6912.33    180.44 o 
   5   7   1     6377.29     6612.22    101.34 o 
   6   7   1     1821.33     1820.74     51.83 o 
   7   7   1       15.62       -0.64     25.01 o 
   8   7   1       29.79      -19.75     19.75 o 
   9   7   1      303.24      245.52     47.52 o 
  10   7   1      228.49      305.79     54.51 o 
  11   7   1      137.60       96.86     44.42 o 
  -7   8   1      726.54      776.09     71.69 o 
  -6   8   1     1082.92      999.54     76.37 o 
  -5   8   1     3603.26     3566.82    131.57 o 
  -4   8   1     2467.62     2183.79     98.68 o 
  -3   8   1     4444.25     4498.56    134.77 o 
  -2   8   1      750.60      740.09     54.95 o 
  -1   8   1      715.71      772.20     52.39 o 
   0   8   1      490.48      401.02     37.74 o 
   1   8   1       30.17        4.19     12.78 o 
   2   8   1       18.23      -10.98     15.17 o 
   3   8   1     2601.97     2610.21     92.18 o 
   4   8   1     4623.30     4522.42     86.79 o 
   5   8   1     4175.76     4235.85     84.30 o 
   6   8   1     1485.93     1521.34     51.18 o 
   7   8   1      988.55     1098.52     70.17 o 
   8   8   1      997.45     1022.34     72.29 o 
   9   8   1      251.21      330.90     55.15 o 
  10   8   1       55.83       31.51     37.87 o 
  11   8   1       28.26      -23.68     29.94 o 
  -7   9   1       72.24       43.23     41.95 o 
  -6   9   1      143.42      123.25     42.79 o 
  -5   9   1     1278.22     1369.98     88.34 o 
  -4   9   1     2494.67     2211.85    104.29 o 
  -3   9   1     4038.33     3998.41    134.62 o 
  -2   9   1     3298.76     3446.28    120.64 o 
  -1   9   1     1710.98     1626.23     81.35 o 
   0   9   1     2025.69     1975.06     54.38 o 
   1   9   1       71.55       67.43     18.29 o 
   2   9   1        0.35        2.31     17.97 o 
   3   9   1       39.64       -4.63     21.08 o 
   4   9   1       22.85      -19.89     19.89 o 
   5   9   1      785.24      771.95     59.48 o 
   6   9   1     3096.04     3287.36     80.16 o 
   7   9   1     3141.51     3197.41    120.99 o 
   8   9   1     2305.16     2286.21    108.23 o 
   9   9   1      658.95      734.72     69.38 o 
  10   9   1      256.24      346.02     58.01 o 
  -5  10   1       99.28       91.74     37.47 o 
  -4  10   1      698.55      604.78     62.19 o 
  -3  10   1     1050.25     1090.69     78.69 o 
  -2  10   1     1746.53     1710.09     93.80 o 
  -1  10   1     2452.25     2583.03    109.76 o 
   0  10   1     2009.21     2114.51     99.61 o 
   1  10   1      432.24      438.82     31.23 o 
   3  10   1      321.92      236.75     40.87 o 
   4  10   1      208.04      219.52     43.48 o 
   5  10   1       11.58      -18.66     21.81 o 
   6  10   1      427.05      464.59     57.91 o 
   7  10   1      701.79      633.24     62.73 o 
   8  10   1     1392.31     1417.79     88.14 o 
   9  10   1      890.54      950.65     76.47 o 
  -4  11   1        0.16        3.45     31.81 o 
  -3  11   1       96.44       81.35     38.31 o 
  -2  11   1      248.04      319.08     56.87 o 
  -1  11   1      516.44      517.87     62.49 o 
   0  11   1      440.11      522.69     57.91 o 
   1  11   1      432.61      504.50     37.72 o 
   2  11   1      195.20      237.68     29.83 o 
   3  11   1        9.38       18.22     29.40 o 
   4  11   1      104.47       45.84     29.89 o 
   5  11   1      554.34      479.66     62.59 o 
   6  11   1      164.99      170.03     43.18 o 
   7  11   1        2.07      -28.17     28.17 o 
   8  11   1      130.67      109.07     40.18 o 
  -2  12   1        1.03       -6.35     27.43 o 
  -1  12   1       83.62       47.86     36.44 o 
   0  12   1      233.44      223.26     49.93 o 
   1  12   1      186.67      161.88     37.62 o 
   2  12   1      115.63       60.31     28.73 o 
   3  12   1       23.74       14.96     22.40 o 
   4  12   1       29.15       -2.61     28.41 o 
   5  12   1      208.31      196.72     48.06 o 
   6  12   1      256.44      242.56     53.82 o 
   1  13   1      165.63      159.49     49.39 o 
   2  13   1      331.71      350.66     36.81 o 
   3  13   1        2.74      -18.25     18.95 o 
  -4 -12   2        6.22      -16.91     19.71 o 
  -3 -12   2       34.33      -18.98     18.98 o 
  -2 -12   2      702.08      636.10     40.81 o 
  -1 -12   2      770.06      807.12     45.82 o 
   0 -12   2     1378.29     1726.39    103.95 o 
   1 -12   2      778.77      965.71     82.43 o 
  -6 -11   2      254.32      319.87     58.79 o 
  -5 -11   2        0.26       -2.51     20.97 o 
  -4 -11   2        0.67      -16.52     16.52 o 
  -3 -11   2       40.61       14.71     21.06 o 
  -2 -11   2      115.39      109.48     21.17 o 
  -1 -11   2      403.66      462.57     40.17 o 
   0 -11   2     1319.86     1310.20     88.24 o 
   1 -11   2     1957.66     1960.63    105.08 o 
   2 -11   2     1543.49     1683.45     99.42 o 
   3 -11   2     1069.16     1201.28     89.22 o 
   4 -11   2      496.72      532.10     71.40 o 
  -7 -10   2      716.04      681.25     67.21 o 
  -6 -10   2      871.16      877.99     50.76 o 
  -5 -10   2      304.89      344.91     37.46 o 
  -4 -10   2      142.80      125.32     26.61 o 
  -3 -10   2       32.07        2.56     17.95 o 
  -2 -10   2       14.57        1.38     20.63 o 
  -1 -10   2        1.06       -0.43     12.77 o 
   0 -10   2      263.22      164.55     38.19 o 
   1 -10   2      816.56      779.29     64.51 o 
   2 -10   2      910.06      853.49     67.31 o 
   3 -10   2     1654.20     1708.37     97.30 o 
   4 -10   2     1286.27     1212.46     86.22 o 
   5 -10   2     1129.32     1137.91     86.27 o 
  -8  -9   2       37.14        2.56     33.29 o 
  -7  -9   2      172.30      165.06     45.84 o 
  -6  -9   2      688.97      650.15     45.03 o 
  -5  -9   2      345.99      381.84     44.96 o 
  -4  -9   2     1091.13     1015.64     47.85 o 
  -3  -9   2      157.39      163.54     37.96 o 
  -2  -9   2       25.90       18.29     17.64 o 
  -1  -9   2      490.72      440.25     25.22 o 
   0  -9   2     1232.88     1345.15     40.30 o 
   1  -9   2      111.31      152.79     35.70 o 
   2  -9   2       21.49      -15.81     15.81 o 
   3  -9   2     1099.53     1002.05     69.92 o 
   4  -9   2     1514.14     1297.70     82.28 o 
   5  -9   2     1049.71     1036.72     78.19 o 
   6  -9   2      474.03      500.93     68.94 o 
   7  -9   2      195.12      152.20     51.56 o 
  -9  -8   2      381.43      493.49     56.13 o 
  -8  -8   2      152.89      108.28     39.64 o 
  -7  -8   2       71.20       53.43     34.52 o 
  -6  -8   2       42.22       29.88     18.76 o 
  -5  -8   2       65.22       36.63     16.95 o 
  -4  -8   2      465.83      407.55     31.60 o 
  -3  -8   2      462.12      477.10     44.19 o 
  -2  -8   2      158.63      120.64     24.89 o 
  -1  -8   2      435.10      350.94     45.50 o 
   0  -8   2     2671.98     2716.60     52.69 o 
   1  -8   2     1772.92     1820.49     82.82 o 
   2  -8   2     1404.96     1262.29     69.43 o 
   3  -8   2      114.78       77.46     32.70 o 
   4  -8   2       85.02       68.84     29.54 o 
   5  -8   2      911.42      841.13     67.26 o 
   6  -8   2      354.27      336.32     56.92 o 
   7  -8   2      637.26      582.03     65.93 o 
   8  -8   2       69.03       16.54     34.42 o 
 -10  -7   2      411.17      525.45     68.25 o 
  -9  -7   2      947.54     1067.45     77.06 o 
  -8  -7   2      585.45      613.79     58.94 o 
  -7  -7   2     1622.18     1668.14     85.83 o 
  -6  -7   2      480.81      442.34     45.92 o 
  -5  -7   2      367.99      332.50     28.71 o 
  -4  -7   2      537.97      569.12     33.50 o 
  -3  -7   2        6.23       -7.01     11.09 o 
  -2  -7   2      212.22      176.35     31.05 o 
  -1  -7   2      112.33       81.22     27.23 o 
   0  -7   2      511.61      434.38     21.06 o 
   1  -7   2      909.63      956.58     41.45 o 
   2  -7   2     7044.59     7178.35    158.80 o 
   3  -7   2     4113.43     4401.80    127.34 o 
   4  -7   2     4845.56     5194.53    144.52 o 
   5  -7   2      178.41      144.62     38.80 o 
   6  -7   2       34.45       34.62     28.90 o 
   7  -7   2      491.22      476.95     55.45 o 
   8  -7   2      320.48      275.45     54.21 o 
   9  -7   2        3.62       24.42     34.71 o 
 -10  -6   2      127.50      116.80     39.44 o 
  -9  -6   2     1243.85     1247.67     80.41 o 
  -8  -6   2     2337.56     2575.89    106.85 o 
  -7  -6   2     3106.50     3304.81    114.04 o 
  -6  -6   2     3840.12     4079.11     84.40 o 
  -5  -6   2     1009.88     1005.96     41.54 o 
  -4  -6   2     1392.80     1347.25     72.38 o 
  -3  -6   2      123.66      110.10     17.16 o 
  -2  -6   2     1381.90     1340.51     61.11 o 
  -1  -6   2       45.51       55.66     24.65 o 
   0  -6   2      737.22      641.84     22.63 o 
   1  -6   2      135.21      127.45     13.54 o 
   2  -6   2     2287.42     2188.81     56.82 o 
   3  -6   2     5540.21     5650.70    136.35 o 
   4  -6   2     6103.13     6104.35    147.77 o 
   5  -6   2     6836.86     6989.31    168.80 o 
   6  -6   2     1018.69     1132.69     71.79 o 
   7  -6   2      720.26      624.28     58.79 o 
   8  -6   2       44.48       39.34     30.92 o 
   9  -6   2      147.85      116.41     41.90 o 
 -10  -5   2        7.57      -22.90     25.26 o 
  -9  -5   2       30.10        4.63     26.20 o 
  -8  -5   2     1014.23     1129.29     72.14 o 
  -7  -5   2     2867.02     2965.76     71.79 o 
  -6  -5   2     6452.32     6779.00    111.41 o 
  -5  -5   2     3182.62     3100.00     67.29 o 
  -4  -5   2     5473.12     5522.60     88.78 o 
  -3  -5   2       97.61       79.02     14.81 o 
  -2  -5   2       46.18       30.58     10.87 o 
  -1  -5   2     5507.13     5992.14    122.44 o 
   0  -5   2       20.26        8.64      7.26 o 
   1  -5   2     1189.83     1114.72     26.53 o 
   2  -5   2     2377.36     2399.07     54.59 o 
   3  -5   2     6188.21     5995.87    130.78 o 
   4  -5   2     2571.92     2528.72     87.06 o 
   5  -5   2     3899.62     3986.10    118.13 o 
   6  -5   2     2161.69     2344.31     97.69 o 
   7  -5   2     2639.69     2495.93    105.97 o 
   8  -5   2      995.11      926.57     73.07 o 
   9  -5   2       57.34       84.65     37.13 o 
  10  -5   2       84.93       71.99     42.89 o 
 -11  -4   2       19.97      -23.19     29.45 o 
 -10  -4   2       56.08       46.38     32.45 o 
  -9  -4   2      119.99      113.16     38.26 o 
  -8  -4   2       36.14        7.93     26.98 o 
  -7  -4   2      102.30       54.19     17.81 o 
  -6  -4   2     1054.18      958.69     40.70 o 
  -5  -4   2     2674.66     2741.23     61.14 o 
  -4  -4   2    11035.61    11095.30    214.22 o 
  -3  -4   2     1731.89     1605.40     68.52 o 
  -2  -4   2      259.68      193.13     16.89 o 
  -1  -4   2     1060.47     1015.37     30.56 o 
   0  -4   2      223.62      179.60     20.51 o 
   1  -4   2      718.03      693.49     19.27 o 
   2  -4   2     2641.33     2516.55     51.18 o 
   3  -4   2     2474.11     2272.62     71.84 o 
   4  -4   2     1183.62     1250.72     57.86 o 
   5  -4   2     4300.14     4276.28    116.45 o 
   6  -4   2     2756.20     2673.14     99.22 o 
   7  -4   2     2194.87     1943.20     90.95 o 
   8  -4   2     1412.68     1350.14     82.43 o 
   9  -4   2      542.73      521.41     57.17 o 
  10  -4   2       80.35       40.48     37.37 o 
  11  -4   2        0.04      -28.26     28.26 o 
 -11  -3   2       30.16      -10.39     30.33 o 
 -10  -3   2      255.20      248.81     47.12 o 
  -9  -3   2      491.24      503.34     53.23 o 
  -8  -3   2      635.64      610.88     51.75 o 
  -7  -3   2     1176.26     1148.40     44.20 o 
  -6  -3   2      162.72      137.10     35.28 o 
  -5  -3   2       93.25      104.78     23.02 o 
  -4  -3   2     1772.38     1713.33     43.17 o 
  -3  -3   2     5050.55     5035.60    119.21 o 
  -2  -3   2    11562.58    11895.72    119.64 o 
  -1  -3   2    20740.81    21031.64    176.99 o 
   0  -3   2     1481.89     1320.47     20.24 o 
   1  -3   2     3300.78     3452.33     38.78 o 
   2  -3   2    11129.49    10858.89    112.40 o 
   3  -3   2     3291.14     3170.13     79.72 o 
   4  -3   2     1501.56     1468.51     58.70 o 
   5  -3   2        4.62       -8.57     13.15 o 
   6  -3   2     1615.65     1442.66     69.92 o 
   7  -3   2     1173.72     1202.66     72.38 o 
   8  -3   2     1627.54     1688.18     89.91 o 
   9  -3   2     1323.36     1344.43     83.02 o 
  10  -3   2       86.13       76.03     39.93 o 
  11  -3   2        2.41       26.54     35.75 o 
 -11  -2   2        0.72      -24.47     24.47 o 
 -10  -2   2      199.96      147.72     42.10 o 
  -9  -2   2      855.44      846.35     62.73 o 
  -8  -2   2     1742.27     1727.18     82.87 o 
  -7  -2   2     3229.44     3236.68    152.03 o 
  -6  -2   2     1161.73     1041.28     47.00 o 
  -5  -2   2     1695.38     1602.67     50.37 o 
  -4  -2   2      255.43      245.26     20.28 o 
  -3  -2   2        6.10        8.34      6.82 o 
  -2  -2   2      474.45      425.17     17.79 o 
  -1  -2   2      163.32      131.83     16.69 o 
   0  -2   2     8687.84     8943.86     67.66 o 
   1  -2   2      561.93      535.24     13.45 o 
   2  -2   2     8648.82     8838.37     72.58 o 
   3  -2   2    12546.97    12801.39    100.52 o 
   4  -2   2     7637.92     7520.87    136.50 o 
   5  -2   2     2314.41     2177.44     75.49 o 
   6  -2   2      205.39      178.74     31.76 o 
   7  -2   2        0.70      -17.92     19.40 o 
   8  -2   2        6.07        9.21     24.08 o 
   9  -2   2      700.46      698.93     61.65 o 
  10  -2   2      121.30      128.57     39.10 o 
  11  -2   2       47.31       12.41     34.32 o 
 -11  -1   2       30.95        7.53     33.43 o 
 -10  -1   2        0.01       -7.68     26.64 o 
  -9  -1   2      362.81      416.97     48.31 o 
  -8  -1   2      994.66      974.48     63.47 o 
  -7  -1   2     3252.01     3256.35     73.03 o 
  -6  -1   2     5036.28     4909.66     84.95 o 
  -5  -1   2     7574.45     7552.73    101.77 o 
  -4  -1   2     8230.66     8068.43     98.63 o 
  -3  -1   2     1670.15     1628.07     36.44 o 
  -2  -1   2    21871.11    22012.47    177.48 o 
  -1  -1   2     2391.96     2513.65     50.13 o 
   0  -1   2     1490.53     1506.16     31.46 o 
   1  -1   2     3659.03     4098.14     81.11 o 
   2  -1   2      114.22      102.08      7.03 o 
   3  -1   2     5803.24     5362.48     52.44 o 
   4  -1   2     5309.09     5283.80    107.89 o 
   5  -1   2    12977.77    12547.65    138.59 o 
   6  -1   2    10336.64    10122.91    186.67 o 
   7  -1   2     4663.57     4560.70    127.78 o 
   8  -1   2      854.81      910.17     63.42 o 
   9  -1   2       33.89       14.82     28.95 o 
  10  -1   2      387.40      354.24     55.59 o 
  11  -1   2        1.12       -9.85     28.51 o 
  12  -1   2        0.24      -12.80     29.64 o 
 -11   0   2        1.07      -16.15     30.73 o 
 -10   0   2       72.26       27.53     29.25 o 
  -9   0   2       21.68       32.45     25.61 o 
  -8   0   2      251.35      243.10     42.40 o 
  -7   0   2      623.80      545.62     32.28 o 
  -6   0   2     3216.29     3056.01     75.90 o 
  -5   0   2     4190.65     4187.27     72.26 o 
  -4   0   2    15757.15    15293.16    149.14 o 
  -3   0   2     7376.45     7142.68     83.09 o 
  -2   0   2    21219.80    20777.47    167.46 o 
  -1   0   2       46.12       43.54      6.33 o 
   0   0   2      389.08      449.91     20.78 o 
   1   0   2     2477.06     2507.41     32.05 o 
   2   0   2     4881.43     5718.70     47.50 o 
   3   0   2     1418.81     1551.07     49.41 o 
   4   0   2     2005.27     1879.61     66.70 o 
   5   0   2    11129.63    10906.64    123.66 o 
   6   0   2    19077.65    18930.98    190.24 o 
   7   0   2    11359.31    11294.36    125.95 o 
   8   0   2     5961.25     6072.89    156.83 o 
   9   0   2     1218.27     1122.74     74.90 o 
  10   0   2        0.17      -21.72     21.72 o 
  11   0   2        2.05      -15.95     28.07 o 
  12   0   2       24.48       32.84     37.52 o 
 -11   1   2      163.15      182.59     49.19 o 
 -10   1   2        1.40       24.37     32.11 o 
  -9   1   2      366.33      335.63     51.21 o 
  -8   1   2      664.66      676.60     48.33 o 
  -7   1   2      230.37      196.97     73.52 o 
  -6   1   2     1800.08     1633.01     48.85 o 
  -5   1   2     7134.18     6906.65     97.24 o 
  -4   1   2    13010.77    12285.90    227.94 o 
  -3   1   2      576.75      526.67     21.64 o 
  -2   1   2     3720.88     3762.19     51.78 o 
  -1   1   2     4927.73     4902.29     95.53 o 
   0   1   2    20845.00    21363.35    474.86 o 
   1   1   2     5399.49     5392.83     50.10 o 
   2   1   2     1967.09     1917.53     29.55 o 
   3   1   2     9646.67     9842.35     95.35 o 
   4   1   2     1823.49     1837.12     39.01 o 
   5   1   2     3728.23     3677.86     80.57 o 
   6   1   2     1584.08     1509.72     46.42 o 
   7   1   2     5578.88     5639.32    138.51 o 
   8   1   2     6065.82     5908.82    151.96 o 
   9   1   2     6220.37     6199.09    167.12 o 
  10   1   2      965.40      886.83     68.69 o 
  11   1   2      327.26      353.21     56.48 o 
  12   1   2        5.45      -22.01     26.84 o 
 -10   2   2      166.92      207.26     48.75 o 
  -9   2   2      122.92      149.94     38.26 o 
  -8   2   2      105.32       91.84     34.54 o 
  -7   2   2      948.47      850.66     52.00 o 
  -6   2   2     1308.34     1147.02     42.64 o 
  -5   2   2     4875.30     4685.22     97.40 o 
  -4   2   2      478.80      418.78     24.02 o 
  -3   2   2     1470.68     1462.97     49.76 o 
  -2   2   2    19733.30    20333.96    234.04 o 
  -1   2   2    20312.18    20691.54    222.67 o 
   0   2   2     3448.86     3653.58     34.98 o 
   1   2   2     3167.17     3406.24     53.62 o 
   2   2   2    11007.04    11956.16    102.16 o 
   3   2   2     1036.98     1056.60     25.36 o 
   4   2   2      385.48      371.83     17.90 o 
   5   2   2       49.18       37.09     10.47 o 
   6   2   2      662.62      597.78     21.13 o 
   7   2   2      311.34      262.55     38.95 o 
   8   2   2      813.10      604.38     51.90 o 
   9   2   2     3625.74     3723.70    128.42 o 
  10   2   2     1857.53     1821.52     95.18 o 
  11   2   2     1069.91     1043.42     79.62 o 
  12   2   2      285.96      326.81     57.51 o 
 -10   3   2       10.54       -3.79     30.23 o 
  -9   3   2        6.81       28.31     28.61 o 
  -8   3   2       82.86       80.86     20.42 o 
  -7   3   2      988.49      996.52     51.88 o 
  -6   3   2     1987.45     1915.58     70.61 o 
  -5   3   2     7648.37     7792.77    154.37 o 
  -4   3   2     4655.16     4480.29    107.99 o 
  -3   3   2     2079.84     2042.17     65.10 o 
  -2   3   2     1050.35     1158.84     43.68 o 
  -1   3   2    17546.78    17596.45    206.17 o 
   0   3   2     8549.14     9334.02     76.41 o 
   1   3   2    22031.67    22426.40    239.80 o 
   2   3   2     7631.56     8241.66    115.91 o 
   3   3   2     4314.88     4409.98     72.21 o 
   4   3   2     3668.26     3546.45     54.99 o 
   5   3   2     6994.17     6815.04     62.54 o 
   6   3   2     3097.44     2963.05     42.55 o 
   7   3   2      149.89      132.52     38.51 o 
   8   3   2      508.83      436.18     52.98 o 
   9   3   2     1383.01     1373.53     79.97 o 
  10   3   2     1006.51      966.45     72.88 o 
  11   3   2      194.47      193.57     48.95 o 
  12   3   2      247.59      268.22     55.25 o 
 -10   4   2        0.85      -28.76     28.76 o 
  -9   4   2        1.60      -20.83     29.40 o 
  -8   4   2      115.05       70.02     21.78 o 
  -7   4   2      615.90      588.38     38.58 o 
  -6   4   2     1789.15     1730.57     81.99 o 
  -5   4   2     2945.71     3001.14     99.57 o 
  -4   4   2     8265.84     8327.43    161.56 o 
  -3   4   2     3065.93     3017.73     84.89 o 
  -2   4   2    14474.78    15302.71    207.75 o 
  -1   4   2     1792.95     2006.81     57.02 o 
   0   4   2     4061.11     4045.77     71.25 o 
   1   4   2     2932.36     2876.07     64.36 o 
   2   4   2       58.83       89.32     14.58 o 
   3   4   2     1127.17     1179.03     28.41 o 
   4   4   2      187.43      249.18     23.93 o 
   5   4   2     8633.61     8632.75     77.27 o 
   6   4   2     6006.54     5980.98     63.05 o 
   7   4   2     2964.69     2916.67     64.67 o 
   8   4   2     1346.86     1363.14     48.54 o 
   9   4   2      484.24      468.33     59.83 o 
  10   4   2        6.34      -20.04     20.04 o 
  11   4   2      137.63      127.83     44.22 o 
  12   4   2      103.36       48.50     34.86 o 
  -9   5   2       22.42       13.44     31.96 o 
  -8   5   2       12.01      -19.18     24.28 o 
  -7   5   2       83.25       52.72     20.90 o 
  -6   5   2     1078.55      964.93     63.87 o 
  -5   5   2     2563.22     2528.97     96.32 o 
  -4   5   2     6894.39     6636.65    147.38 o 
  -3   5   2     7701.88     7997.81    154.42 o 
  -2   5   2    14925.83    15297.98    220.06 o 
  -1   5   2     9470.26     9721.79    156.24 o 
   0   5   2     9932.73    10460.33     99.09 o 
   1   5   2     1602.59     1562.07     52.39 o 
   2   5   2       65.31       49.59     14.87 o 
   3   5   2      479.16      450.99     19.16 o 
   4   5   2      189.43      142.92     13.86 o 
   5   5   2      447.57      358.32     17.35 o 
   6   5   2     3205.98     3189.75     55.55 o 
   7   5   2     4666.88     4847.24    114.95 o 
   8   5   2     6134.49     6485.31    106.44 o 
   9   5   2     2395.37     2616.86    109.31 o 
  10   5   2      398.91      421.26     58.30 o 
  11   5   2       28.96       -4.38     34.32 o 
  12   5   2        0.35      -12.21     36.09 o 
  -9   6   2       10.28       -2.81     37.87 o 
  -8   6   2       94.37       68.97     35.90 o 
  -7   6   2       75.07       57.46     35.21 o 
  -6   6   2       75.64      117.05     36.39 o 
  -5   6   2      101.51       74.30     31.51 o 
  -4   6   2     2226.09     2382.87     91.15 o 
  -3   6   2     3504.20     3565.44    104.14 o 
  -2   6   2    11412.56    11873.03    198.24 o 
  -1   6   2    10252.04    10608.37    178.15 o 
   0   6   2    11912.12    12431.08    144.89 o 
   1   6   2     6480.64     6622.56    128.32 o 
   2   6   2       25.62       35.75     16.25 o 
   3   6   2      765.44      697.58     24.76 o 
   4   6   2        1.38        8.34      8.39 o 
   5   6   2       50.44       63.29     10.08 o 
   6   6   2      160.13      153.51     13.99 o 
   7   6   2     3256.88     3255.46     99.61 o 
   8   6   2     3733.32     4089.68    126.30 o 
   9   6   2     3174.40     3321.45    124.88 o 
  10   6   2     1523.88     1573.69     91.54 o 
  11   6   2     1013.17      992.40     81.74 o 
  12   6   2      131.44       23.34     36.88 o 
  -8   7   2       98.89      152.65     46.68 o 
  -7   7   2      139.01      149.20     44.12 o 
  -6   7   2      193.59      193.76     44.02 o 
  -5   7   2      449.77      444.55     49.78 o 
  -4   7   2       63.71       84.20     29.25 o 
  -3   7   2      793.49      765.65     53.38 o 
  -2   7   2     3045.03     3044.22     97.79 o 
  -1   7   2     4165.64     4203.75    112.76 o 
   0   7   2     7289.61     7446.75    138.17 o 
   2   7   2     1808.63     1765.04     69.09 o 
   3   7   2     2551.83     2475.02     48.60 o 
   4   7   2     1269.28     1212.34     48.16 o 
   5   7   2      246.14      228.08     33.63 o 
   6   7   2        0.74        9.65     10.31 o 
   7   7   2       30.65      -19.25     19.25 o 
   8   7   2      371.73      410.37     52.54 o 
   9   7   2     1629.65     1682.91     91.88 o 
  10   7   2     2230.94     2417.83    115.86 o 
  11   7   2     1706.51     1800.45    104.59 o 
  -7   8   2        2.54      -25.61     27.67 o 
  -6   8   2      259.38      271.56     53.03 o 
  -5   8   2      595.91      621.03     59.04 o 
  -4   8   2      820.21      690.70     58.89 o 
  -3   8   2     1345.03     1335.12     74.55 o 
  -2   8   2        3.13        4.63     20.63 o 
  -1   8   2      796.61      711.93     50.72 o 
   0   8   2     1107.06     1045.60     37.01 o 
   1   8   2     3256.82     3393.25     65.76 o 
   2   8   2     1357.90     1239.79     62.34 o 
   3   8   2     3862.28     3433.62    103.01 o 
   4   8   2     1760.46     1674.59     75.39 o 
   5   8   2      111.86      137.63     30.58 o 
   6   8   2      553.32      479.02     46.04 o 
   7   8   2      660.66      648.65     56.04 o 
   8   8   2       74.31       29.40     31.76 o 
   9   8   2       73.72      -20.14     30.04 o 
  10   8   2       82.18       26.49     38.85 o 
  11   8   2      264.72      315.98     59.63 o 
  -6   9   2        8.09      -14.87     31.61 o 
  -5   9   2      108.39      112.42     41.85 o 
  -4   9   2     1167.40     1063.56     74.30 o 
  -3   9   2     3427.31     3217.35    120.00 o 
  -2   9   2     5678.50     5932.90    160.23 o 
  -1   9   2      843.10      780.08     57.12 o 
   0   9   2      464.93      421.43     30.67 o 
   1   9   2     3469.16     3707.25     80.73 o 
   2   9   2     2940.22     2820.52    102.17 o 
   3   9   2     1000.45     1043.12     62.63 o 
   4   9   2       42.21       49.93     24.67 o 
   5   9   2      270.63      270.58     42.94 o 
   6   9   2      509.79      457.20     47.32 o 
   7   9   2      382.46      329.37     49.98 o 
   8   9   2      463.42      461.24     61.16 o 
   9   9   2      222.80      125.07     45.74 o 
  10   9   2       47.06      -28.26     29.59 o 
  -5  10   2        6.77      -19.06     27.97 o 
  -4  10   2      118.94       51.21     37.28 o 
  -3  10   2      470.22      497.97     54.76 o 
  -2  10   2     2480.72     2613.46    111.68 o 
  -1  10   2     3097.90     3251.73    120.99 o 
   0  10   2     3172.61     3449.23    125.96 o 
   1  10   2     1571.20     1509.51     53.35 o 
   2  10   2       54.33       24.32     24.35 o 
   3  10   2       15.51       31.71     23.68 o 
   4  10   2      499.99      442.73     46.53 o 
   5  10   2      353.99      294.12     45.50 o 
   6  10   2        0.92        7.24     26.10 o 
   7  10   2      628.31      613.99     58.74 o 
   8  10   2      747.51      837.64     70.17 o 
   9  10   2      511.50      518.51     66.67 o 
  -4  11   2       56.24       44.02     40.33 o 
  -3  11   2       30.22       -6.89     33.73 o 
  -2  11   2     1044.95     1093.35     78.69 o 
  -1  11   2     1726.60     1742.00     96.86 o 
   0  11   2     3460.55     3661.11    136.74 o 
   1  11   2     3018.67     3001.95     75.63 o 
   2  11   2     2399.68     2637.77     73.42 o 
   3  11   2      682.79      570.41     55.30 o 
   4  11   2       16.92        2.76     23.88 o 
   5  11   2      194.85      119.80     38.06 o 
   6  11   2      329.10      306.67     50.77 o 
   7  11   2        4.40      -27.72     27.72 o 
   8  11   2      238.52      246.89     54.12 o 
  -2  12   2      179.52      128.03     44.37 o 
  -1  12   2      748.63      790.91     70.71 o 
   0  12   2     1167.20     1397.21     92.62 o 
   1  12   2     1995.07     2171.52     97.32 o 
   2  12   2     1540.61     1547.32     59.97 o 
   3  12   2     1185.61     1208.63     52.78 o 
   4  12   2      246.13      189.09     44.12 o 
   5  12   2       52.91       50.67     32.55 o 
   6  12   2        7.43        7.44     31.56 o 
   7  12   2        1.15      -29.00     30.23 o 
   1  13   2      405.13      477.24     67.95 o 
   2  13   2      629.80      731.86     49.67 o 
   3  13   2      840.91      931.15     68.12 o 
  -1 -12   3        4.16      -18.93     20.83 o 
  -5 -11   3       75.03       45.33     26.86 o 
  -4 -11   3       29.81       -8.08     18.82 o 
  -3 -11   3       29.57       24.60     21.03 o 
  -2 -11   3      169.11      167.39     26.00 o 
  -1 -11   3       25.77        6.10     15.61 o 
   0 -11   3       46.95       51.75     35.65 o 
   1 -11   3      124.44      181.75     45.84 o 
   2 -11   3      144.88       89.67     38.11 o 
   3 -11   3      763.25      755.01     71.60 o 
  -7 -10   3     1275.33     1554.93     95.23 o 
  -6 -10   3     1097.74     1167.08     57.83 o 
  -5 -10   3      969.96      938.98     50.96 o 
  -4 -10   3      140.21      119.20     27.28 o 
  -3 -10   3       19.42      -10.54     17.04 o 
  -2 -10   3       25.41       -4.62     15.72 o 
  -1 -10   3       29.64       16.52     13.22 o 
   0 -10   3        4.51       -8.48     16.18 o 
   1 -10   3      245.75      216.51     44.27 o 
   2 -10   3      321.94      280.03     50.72 o 
   3 -10   3      886.87      868.22     71.65 o 
   4 -10   3     1012.91      933.81     75.68 o 
   5 -10   3      880.44      912.09     78.34 o 
  -8  -9   3      133.22       78.64     37.28 o 
  -7  -9   3     1197.10     1225.80     80.66 o 
  -6  -9   3     1992.71     2108.45     72.50 o 
  -5  -9   3     3319.51     3712.75    108.18 o 
  -4  -9   3     1594.35     1596.29     78.51 o 
  -3  -9   3      376.70      321.81     33.33 o 
  -2  -9   3       15.47      -12.47     14.13 o 
  -1  -9   3      107.50       84.35     16.56 o 
   0  -9   3       35.83       22.94     12.24 o 
   1  -9   3      750.87      678.13     49.76 o 
   2  -9   3      572.77      553.32     53.72 o 
   3  -9   3      741.48      742.65     63.23 o 
   4  -9   3     1508.89     1577.48     88.93 o 
   5  -9   3     1044.45      958.67     75.19 o 
   6  -9   3     1149.27     1098.07     83.71 o 
   7  -9   3      575.24      539.19     75.58 o 
  -8  -8   3       10.33      -17.53     28.71 o 
  -7  -8   3       69.96       55.45     34.17 o 
  -6  -8   3      488.52      490.76     37.76 o 
  -5  -8   3     2083.51     2138.61     75.73 o 
  -4  -8   3     4378.19     4669.73     99.20 o 
  -3  -8   3     6166.19     6352.58    114.61 o 
  -2  -8   3     4765.71     4767.06    101.46 o 
  -1  -8   3     2080.80     2064.33     92.62 o 
   0  -8   3        1.86       10.68     10.09 o 
   1  -8   3      106.22       86.67     19.46 o 
   2  -8   3        5.23      -13.01     13.01 o 
   3  -8   3      329.84      265.75     40.57 o 
   4  -8   3     1707.20     1694.82     86.71 o 
   5  -8   3     2170.56     2055.96    100.94 o 
   6  -8   3     1507.80     1566.45     94.00 o 
   7  -8   3      996.30      811.79     76.37 o 
   8  -8   3      732.08      670.02     72.58 o 
  -9  -7   3       48.66       62.63     34.17 o 
  -8  -7   3       23.39       17.73     28.81 o 
  -7  -7   3       22.88       -3.05     24.77 o 
  -6  -7   3       10.24      -14.56     14.56 o 
  -5  -7   3      246.85      191.07     25.47 o 
  -4  -7   3     2799.69     2764.25     71.51 o 
  -3  -7   3     5512.51     5642.31    101.61 o 
  -2  -7   3     5045.02     5025.85     93.99 o 
  -1  -7   3     3595.79     3537.39     79.75 o 
   0  -7   3     1044.14     1045.91     31.39 o 
   1  -7   3      114.50       82.75     22.43 o 
   2  -7   3      288.75      243.13     25.42 o 
   3  -7   3      676.88      729.95     52.44 o 
   4  -7   3       47.55       31.51     24.77 o 
   5  -7   3       87.69       49.49     29.40 o 
   6  -7   3     2207.32     2262.23    103.70 o 
   7  -7   3      968.77     1016.28     76.77 o 
   8  -7   3     1997.22     2067.97    113.16 o 
   9  -7   3      583.02      662.44     75.93 o 
 -10  -6   3       16.29       23.14     34.86 o 
  -9  -6   3        5.01        3.94     28.31 o 
  -8  -6   3      509.73      518.11     54.21 o 
  -7  -6   3      456.18      482.63     35.09 o 
  -6  -6   3      758.58      725.40     38.54 o 
  -5  -6   3      124.99      131.46     21.48 o 
  -4  -6   3      190.67      145.65     21.69 o 
  -3  -6   3      127.89      107.04     18.54 o 
  -2  -6   3      210.03      184.47     40.06 o 
  -1  -6   3     2061.48     2033.38     55.10 o 
   0  -6   3     2444.71     2431.80     68.97 o 
   1  -6   3      265.18      255.52     17.17 o 
   2  -6   3      476.78      392.28     26.59 o 
   3  -6   3      206.58      260.19     25.64 o 
   4  -6   3       88.35       70.17     24.62 o 
   5  -6   3     1114.94     1062.67     65.39 o 
   6  -6   3       36.95       15.02     22.75 o 
   7  -6   3      342.90      329.13     52.10 o 
   8  -6   3      464.35      487.58     64.70 o 
   9  -6   3      947.01      944.74     80.16 o 
 -10  -5   3       30.11       -4.14     30.78 o 
  -9  -5   3        2.17       -9.01     27.48 o 
  -8  -5   3      211.53      209.18     41.02 o 
  -7  -5   3     2174.12     2301.06     75.26 o 
  -6  -5   3     1606.64     1620.83     53.83 o 
  -5  -5   3     3869.48     3934.63    168.35 o 
  -4  -5   3     1164.69     1137.80     55.81 o 
  -3  -5   3      269.10      246.17     22.24 o 
  -2  -5   3       33.32       20.46     11.31 o 
  -1  -5   3      268.47      237.56     19.12 o 
   0  -5   3     1967.79     1917.20     72.78 o 
   1  -5   3      504.11      467.18     18.51 o 
   2  -5   3     3270.47     3202.15     64.84 o 
   3  -5   3       29.16       11.04     12.26 o 
   4  -5   3      591.69      486.55     40.03 o 
   5  -5   3     2498.39     2343.97     90.26 o 
   6  -5   3     2171.01     2199.99     94.59 o 
   7  -5   3      450.18      474.29     56.23 o 
   8  -5   3      158.32      183.96     45.30 o 
   9  -5   3      170.76       98.88     43.68 o 
  10  -5   3      259.77      166.39     47.62 o 
 -10  -4   3        1.95      -22.85     30.23 o 
  -9  -4   3        1.69       -5.37     22.75 o 
  -8  -4   3       10.13        2.61     23.39 o 
  -7  -4   3     1012.60      933.29     42.66 o 
  -6  -4   3      940.89      890.27     39.93 o 
  -5  -4   3     5776.12     5685.75     94.30 o 
  -4  -4   3     8689.30     8995.65    119.38 o 
  -3  -4   3     6870.14     7184.45     98.82 o 
  -2  -4   3     2166.40     2064.13     47.92 o 
  -1  -4   3     5182.08     5125.68     91.05 o 
   0  -4   3      144.05      134.39     15.09 o 
   1  -4   3        9.99       13.12      5.94 o 
   2  -4   3       14.25        1.61     10.66 o 
   3  -4   3      969.75      904.97     37.94 o 
   4  -4   3      300.91      260.58     29.74 o 
   5  -4   3      850.77      883.58     54.85 o 
   6  -4   3     3572.57     3425.64    111.63 o 
   7  -4   3     3284.10     3339.23    118.87 o 
   8  -4   3     2612.44     2854.70    116.75 o 
   9  -4   3      507.32      502.06     62.83 o 
  10  -4   3       31.13      -29.30     30.43 o 
  11  -4   3       76.17       51.65     43.78 o 
 -10  -3   3       58.89       39.39     35.45 o 
  -9  -3   3      111.36      162.20     40.97 o 
  -8  -3   3      195.89      189.58     37.37 o 
  -7  -3   3      132.15      108.27     30.75 o 
  -6  -3   3      543.69      543.74     31.78 o 
  -5  -3   3     6259.00     6383.35    104.81 o 
  -4  -3   3    10547.92    10778.47    127.74 o 
  -3  -3   3     9576.37     9728.77    113.68 o 
  -2  -3   3     8476.27     8519.84     99.97 o 
  -1  -3   3     7743.07     7504.74    126.08 o 
   0  -3   3     2336.40     2298.77     30.17 o 
   1  -3   3     1129.24     1070.94     25.59 o 
   2  -3   3     3737.44     3624.77     48.67 o 
   3  -3   3     1542.02     1503.86     30.53 o 
   4  -3   3        1.01      -10.33     12.36 o 
   5  -3   3       31.39        3.89     17.48 o 
   6  -3   3     1836.26     1674.98     74.80 o 
   7  -3   3     1555.45     1549.47     79.67 o 
   8  -3   3     3165.25     3523.83    126.30 o 
   9  -3   3     2191.15     2203.24    106.95 o 
  10  -3   3     1547.39     1478.16     93.16 o 
  11  -3   3      310.42      278.56     56.82 o 
 -10  -2   3      196.32      237.88     51.60 o 
  -9  -2   3      498.24      646.34     58.55 o 
  -8  -2   3        0.42      -19.94     19.94 o 
  -7  -2   3       12.53       -4.61     18.05 o 
  -6  -2   3       84.29       32.70     20.21 o 
  -5  -2   3      701.23      603.43     29.93 o 
  -4  -2   3      576.89      538.31     26.60 o 
  -3  -2   3     6549.56     6260.94     83.45 o 
  -2  -2   3    14309.68    14642.19    137.84 o 
  -1  -2   3    14146.60    13575.11    124.97 o 
   0  -2   3     7344.54     7278.22     60.54 o 
   1  -2   3     9150.85     9163.78     73.02 o 
   2  -2   3      746.57      619.03     16.70 o 
   3  -2   3      303.46      315.78     13.76 o 
   4  -2   3      278.92      258.16     14.01 o 
   5  -2   3      258.05      231.63     19.31 o 
   6  -2   3     1094.10     1003.28     58.40 o 
   7  -2   3      179.97      152.20     35.80 o 
   8  -2   3     2359.05     2289.90     99.17 o 
   9  -2   3     1322.01     1334.28     83.66 o 
  10  -2   3     2041.03     2013.02    104.29 o 
  11  -2   3      828.24      974.92     79.57 o 
 -10  -1   3      147.10      194.26     49.09 o 
  -9  -1   3      502.30      542.19     54.81 o 
  -8  -1   3       40.36       42.10     27.67 o 
  -7  -1   3        4.94      -13.07     13.07 o 
  -6  -1   3      206.25      163.44     21.82 o 
  -5  -1   3     1184.55     1080.28     38.44 o 
  -4  -1   3     2554.15     2600.99     54.03 o 
  -3  -1   3        5.09       -1.12      7.73 o 
  -2  -1   3      879.08      873.54     25.43 o 
  -1  -1   3    14240.54    14068.49    158.46 o 
   0  -1   3    37217.94    36766.48    519.37 o 
   1  -1   3    27529.37    27717.55    382.39 o 
   2  -1   3     5054.92     5000.21     52.28 o 
   3  -1   3     1012.16      872.94     19.84 o 
   4  -1   3      242.71      248.12     18.30 o 
   5  -1   3     5780.09     6033.50    158.75 o 
   6  -1   3       35.15       40.40     13.49 o 
   7  -1   3       42.47       15.76     21.42 o 
   8  -1   3     1366.74     1257.76     73.12 o 
   9  -1   3      768.25      740.29     62.14 o 
  10  -1   3      506.63      498.81     56.43 o 
  11  -1   3      935.39      990.63     80.80 o 
  12  -1   3      406.37      394.37     67.80 o 
 -10   0   3      144.91      115.62     41.81 o 
  -9   0   3      153.44      141.42     38.85 o 
  -8   0   3       18.68       15.95     23.44 o 
  -7   0   3      228.31      183.95     24.94 o 
  -6   0   3      207.42      213.11     25.31 o 
  -5   0   3      869.13      777.45     32.28 o 
  -4   0   3       45.02       40.92     11.94 o 
  -3   0   3     1882.53     1784.64     40.14 o 
  -2   0   3     1112.58     1115.71     27.81 o 
  -1   0   3     5098.37     5167.69     70.96 o 
   0   0   3       44.76       53.45     13.00 o 
   1   0   3     1644.97     1669.45     57.69 o 
   2   0   3     9173.09     9204.13     69.85 o 
   3   0   3      884.85      984.93     19.06 o 
   4   0   3     9187.64     9402.94    129.04 o 
   5   0   3     1593.50     1671.94     43.11 o 
   6   0   3     1416.53     1331.34     43.08 o 
   7   0   3     3144.78     3083.86     79.18 o 
   8   0   3     1287.88     1259.34     71.60 o 
   9   0   3      106.27       58.35     30.92 o 
  10   0   3        3.90      -22.95     22.95 o 
  11   0   3      663.86      625.06     64.46 o 
  12   0   3      308.91      304.95     58.01 o 
 -10   1   3       87.75       44.42     39.34 o 
  -9   1   3       31.81       35.31     30.78 o 
  -8   1   3       39.29       20.66     18.13 o 
  -7   1   3        1.10       -8.85     24.62 o 
  -6   1   3       33.93       23.39     12.94 o 
  -5   1   3     1351.60     1308.29     42.42 o 
  -4   1   3     4127.76     4006.74    126.06 o 
  -3   1   3    17123.05    16459.27    154.00 o 
  -2   1   3     9617.72     9790.02     99.29 o 
  -1   1   3     4621.52     4493.40     68.44 o 
   0   1   3      822.03      852.57     15.97 o 
   1   1   3     8322.85     8630.66    117.83 o 
   2   1   3     2176.06     2117.53     28.99 o 
   3   1   3     1916.56     1894.57     24.52 o 
   4   1   3    11865.32    12087.10    120.91 o 
   5   1   3      355.38      393.85     84.72 o 
   6   1   3     1789.05     1678.60     27.38 o 
   7   1   3     1181.02     1133.91     42.31 o 
   8   1   3     4724.81     5095.90    135.61 o 
   9   1   3     1031.14      998.41     69.77 o 
  10   1   3     1064.24     1079.46     76.37 o 
  11   1   3       77.81       74.80     41.46 o 
  12   1   3       62.88       22.06     36.98 o 
 -10   2   3      843.04      868.66     74.06 o 
  -9   2   3      511.17      525.15     57.56 o 
  -8   2   3      385.91      362.79     34.71 o 
  -7   2   3       77.96       20.28     16.69 o 
  -6   2   3      299.75      248.45     26.74 o 
  -5   2   3     1147.53     1108.94     40.77 o 
  -4   2   3     3205.82     3113.14     61.67 o 
  -3   2   3     9550.23     9598.44    110.12 o 
  -2   2   3    14351.63    14520.77    135.48 o 
  -1   2   3    15030.13    15344.44    243.05 o 
   0   2   3    11258.26    11238.86     97.99 o 
   1   2   3     7755.93     8269.78     74.81 o 
   2   2   3     4434.06     4744.85     50.21 o 
   3   2   3        3.95       10.44      3.62 o 
   4   2   3     2142.50     2196.25     54.95 o 
   5   2   3     1267.90     1309.36     36.44 o 
   6   2   3     3636.49     3553.92     67.47 o 
   7   2   3      175.46      125.75     21.22 o 
   8   2   3     4348.68     4398.85     88.44 o 
   9   2   3     2543.50     2630.45    107.74 o 
  10   2   3     2236.68     2437.03    110.74 o 
  11   2   3     1180.98     1202.66     84.74 o 
  12   2   3      392.35      362.71     59.98 o 
 -10   3   3      300.44      408.85     63.13 o 
  -9   3   3     1151.67     1220.58     81.05 o 
  -8   3   3      225.46      206.56     40.97 o 
  -7   3   3      522.58      509.12     35.15 o 
  -6   3   3        0.14      -13.97     13.97 o 
  -5   3   3       52.55       54.69     18.10 o 
  -4   3   3      131.42      139.18     18.45 o 
  -3   3   3     2114.95     2257.92     50.33 o 
  -2   3   3     6719.59     6779.15    114.53 o 
  -1   3   3    11315.62    11808.33    152.75 o 
   0   3   3     9254.47     9511.63    124.28 o 
   1   3   3    14493.96    14367.92    165.01 o 
   2   3   3     8390.46     8743.81    117.74 o 
   3   3   3     7816.74     8199.08     86.56 o 
   4   3   3     5217.91     5397.99     71.59 o 
   5   3   3     1799.01     1748.14     52.81 o 
   6   3   3      396.51      339.73     23.00 o 
   7   3   3       55.51       35.04     14.12 o 
   8   3   3      447.81      373.93     31.29 o 
   9   3   3      730.94      729.19     41.31 o 
  10   3   3     1253.00     1232.35     80.07 o 
  11   3   3     2368.63     2410.15    117.00 o 
  12   3   3     1318.44     1279.67     91.59 o 
  -9   4   3      704.90      772.74     70.61 o 
  -8   4   3      823.58      939.15     49.39 o 
  -7   4   3      605.67      687.20     41.56 o 
  -6   4   3      150.07       93.54     35.97 o 
  -5   4   3      198.45      217.58     25.86 o 
  -4   4   3      820.62      869.74     51.46 o 
  -3   4   3     2230.27     2069.84     69.13 o 
  -2   4   3      230.01      221.34     25.56 o 
  -1   4   3      446.19      418.65     27.48 o 
   0   4   3     7196.65     7284.51     70.45 o 
   1   4   3     7593.52     7364.33    112.07 o 
   2   4   3     9032.25     8876.77    128.96 o 
   3   4   3    15188.97    15846.56    142.04 o 
   4   4   3    12711.76    12856.57    160.60 o 
   5   4   3      136.70      190.94     28.09 o 
   6   4   3       58.80       40.00     12.16 o 
   7   4   3      381.18      416.83     26.67 o 
   8   4   3        6.53       -5.74     13.89 o 
   9   4   3        0.37      -16.47     16.47 o 
  10   4   3      169.58      134.48     40.62 o 
  11   4   3     1201.20     1246.49     87.65 o 
  12   4   3     1090.12     1331.82     96.61 o 
  -9   5   3       78.68       29.15     41.21 o 
  -8   5   3      289.56      305.28     37.85 o 
  -7   5   3      346.70      316.72     83.12 o 
  -6   5   3      266.59      280.38     37.84 o 
  -5   5   3        0.56       -3.15     18.91 o 
  -4   5   3      116.95      171.65     31.71 o 
  -3   5   3     3422.23     3401.37     95.82 o 
  -2   5   3     3694.27     3797.17     94.59 o 
  -1   5   3      621.40      576.41     35.06 o 
   0   5   3       66.85       71.77     10.89 o 
   1   5   3     6467.86     6333.62    112.52 o 
   2   5   3     6527.62     6529.20    115.67 o 
   3   5   3     6213.33     6192.74    114.53 o 
   4   5   3     4541.74     4453.61     66.79 o 
   5   5   3       24.42       12.00     10.32 o 
   6   5   3      414.70      367.86     23.73 o 
   7   5   3        0.11        4.57     34.59 o 
   8   5   3        6.28       20.57     15.62 o 
   9   5   3       20.90       27.90     18.07 o 
  10   5   3       22.18      -26.25     26.93 o 
  11   5   3       65.17      -18.17     31.12 o 
  12   5   3      249.44      290.42     57.46 o 
  -8   6   3        5.22      -17.60     27.38 o 
  -7   6   3        0.21      -25.31     25.31 o 
  -6   6   3       20.16       29.59     29.30 o 
  -5   6   3      221.65      269.50     42.35 o 
  -4   6   3       71.00       64.95     28.61 o 
  -3   6   3      454.61      439.67     39.54 o 
  -2   6   3     1565.42     1571.92     64.65 o 
  -1   6   3     2555.57     2357.90     75.24 o 
   0   6   3     7561.22     7549.18     86.42 o 
   1   6   3    10872.54    10832.76    170.87 o 
   2   6   3      915.20      986.59     46.63 o 
   3   6   3        9.67        5.61     14.97 o 
   4   6   3    10033.79    10376.09    130.64 o 
   5   6   3     2313.53     2318.50     50.74 o 
   6   6   3     1609.40     1499.29     52.37 o 
   7   6   3       36.91       30.86     15.45 o 
   8   6   3      435.30      372.22     31.01 o 
   9   6   3      202.35      212.32     32.99 o 
  10   6   3      622.13      652.94     62.63 o 
  11   6   3      175.92      151.02     46.34 o 
  12   6   3       10.16      -32.15     32.15 o 
  -8   7   3      106.66       75.73     29.53 o 
  -7   7   3       27.97      -12.01     28.51 o 
  -6   7   3        0.52        7.98     22.01 o 
  -5   7   3      151.41      140.58     37.13 o 
  -4   7   3       34.30       23.24     24.82 o 
  -3   7   3      702.29      709.37     52.15 o 
  -2   7   3      686.93      647.86     46.98 o 
  -1   7   3     3091.61     3198.94     96.12 o 
   0   7   3     7288.49     7391.67    119.61 o 
   1   7   3    13695.30    14168.84    137.35 o 
   2   7   3     7144.83     6982.07    140.44 o 
   3   7   3     7811.44     7525.99    148.36 o 
   4   7   3       56.64       47.00     12.35 o 
   5   7   3      918.89      829.36     31.52 o 
   6   7   3      312.29      292.97     21.95 o 
   7   7   3      660.68      635.90     50.57 o 
   8   7   3      508.98      424.41     48.16 o 
   9   7   3      331.01      488.42     60.37 o 
  10   7   3     1519.14     1603.97     95.77 o 
  11   7   3      782.95      843.65     75.24 o 
  12   7   3      315.36      343.06     66.97 o 
  -7   8   3      868.38      954.09     82.13 o 
  -6   8   3       33.52       24.67     32.06 o 
  -5   8   3       65.30       54.31     33.39 o 
  -4   8   3      116.97      149.79     36.83 o 
  -3   8   3       20.96       20.83     21.72 o 
  -2   8   3      713.34      746.89     53.43 o 
  -1   8   3     4051.77     4042.63    117.14 o 
   0   8   3     3523.72     3589.46     67.04 o 
   1   8   3     6730.45     7039.55     96.71 o 
   2   8   3     3197.19     2972.14     94.84 o 
   3   8   3     5145.91     5011.06    125.86 o 
   4   8   3     3760.72     3436.03    105.38 o 
   5   8   3      690.39      637.57     48.60 o 
   6   8   3      965.28      912.24     58.99 o 
   7   8   3       29.78       39.79     23.14 o 
   8   8   3        1.43        3.50     22.55 o 
   9   8   3        1.08       -6.89     25.90 o 
  10   8   3      124.67      134.67     46.43 o 
  11   8   3      580.96      611.18     65.93 o 
  -6   9   3      938.96      923.66     78.69 o 
  -5   9   3      346.66      457.30     60.32 o 
  -4   9   3       11.36       -0.98     24.42 o 
  -3   9   3      208.43      274.03     45.30 o 
  -2   9   3        9.31       12.56     19.79 o 
  -1   9   3      273.16      215.97     37.72 o 
   0   9   3      495.36      478.23     47.67 o 
   1   9   3      771.90      826.22     36.29 o 
   2   9   3     5273.39     4850.78    132.36 o 
   3   9   3     4665.19     4753.08    131.42 o 
   4   9   3     8459.81     8295.18    179.29 o 
   5   9   3     1376.50     1279.23     71.05 o 
   6   9   3     1013.17      844.88     60.32 o 
   7   9   3      167.45      190.22     38.06 o 
   8   9   3      106.48      121.53     36.04 o 
   9   9   3        5.95      -20.39     24.37 o 
  10   9   3        2.97      -13.34     31.61 o 
  11   9   3      109.25       76.91     41.17 o 
  -5  10   3      949.04      844.53     75.34 o 
  -4  10   3      575.91      622.41     63.42 o 
  -3  10   3       13.00       23.98     26.00 o 
  -2  10   3      109.20      134.77     36.19 o 
  -1  10   3      957.33     1071.98     70.81 o 
   0  10   3      217.49      215.53     39.93 o 
   1  10   3       23.47       16.63     14.95 o 
   2  10   3     1938.86     1913.41     73.15 o 
   3  10   3     2540.26     2426.15     98.78 o 
   4  10   3     2868.04     2887.05    109.07 o 
   5  10   3     2475.81     2258.83     97.60 o 
   6  10   3     1681.87     1785.48     90.75 o 
   7  10   3      835.88      781.80     63.91 o 
   8  10   3      136.78      116.45     37.13 o 
   9  10   3        3.78      -14.53     29.10 o 
  10  10   3       21.21       14.13     33.48 o 
  -4  11   3      396.56      467.30     70.81 o 
  -3  11   3       28.91       -9.55     27.18 o 
  -2  11   3        0.98        1.82     28.17 o 
  -1  11   3      175.06      151.12     38.26 o 
   0  11   3      508.77      527.32     54.41 o 
   1  11   3      526.84      532.73     34.42 o 
   2  11   3      220.00      187.46     28.77 o 
   3  11   3       46.35       11.92     27.57 o 
   4  11   3      649.87      641.46     59.78 o 
   5  11   3      943.56      764.56     63.52 o 
   6  11   3      750.39      827.49     66.48 o 
   7  11   3      348.15      298.74     53.87 o 
   8  11   3      205.56      249.90     52.39 o 
   9  11   3      109.75       51.51     36.44 o 
  -2  12   3       44.32       41.02     39.29 o 
  -1  12   3        5.18      -13.15     29.84 o 
   0  12   3      167.32      171.06     44.96 o 
   1  12   3      909.01      873.93     75.34 o 
   2  12   3     1279.49     1321.12     55.13 o 
   3  12   3     1319.54     1384.06     56.57 o 
   4  12   3      181.62       86.02     40.72 o 
   5  12   3        4.46      -27.72     27.72 o 
   6  12   3      170.80      145.26     46.63 o 
   7  12   3      229.85      229.46     48.99 o 
   1  13   3      203.89      199.13     51.90 o 
   2  13   3     1014.09      996.67     54.49 o 
   3  13   3     1781.81     2030.30     70.11 o 
   5  13   3      791.96      834.83     75.49 o 
  -4 -11   4      470.41      500.90     45.08 o 
  -3 -11   4      824.98      939.52     81.84 o 
  -2 -11   4     1794.97     1835.10     56.28 o 
  -1 -11   4     2339.55     2627.41     65.62 o 
   0 -11   4     1034.91     1036.65     57.99 o 
   1 -11   4      214.88      217.35     51.60 o 
   2 -11   4       59.30        7.83     32.75 o 
  -6 -10   4       26.09       -2.80     22.59 o 
  -5 -10   4        0.69      -18.45     18.45 o 
  -4 -10   4       49.45       14.10     21.82 o 
  -3 -10   4      435.27      465.07     43.85 o 
  -2 -10   4      455.54      366.96     30.62 o 
  -1 -10   4     1601.02     1588.49     49.07 o 
   0 -10   4     1335.23     1362.88     45.35 o 
   1 -10   4     1754.56     1745.01     69.69 o 
   2 -10   4      590.87      604.88     59.43 o 
   3 -10   4      143.25      119.46     40.18 o 
   4 -10   4       36.91      -13.98     27.57 o 
   5 -10   4       76.31      -19.65     33.48 o 
  -7  -9   4       62.38       62.59     33.58 o 
  -6  -9   4      271.28      267.12     53.01 o 
  -5  -9   4      543.28      518.91     48.03 o 
  -4  -9   4      498.86      565.12     41.21 o 
  -3  -9   4       91.50       45.47     20.53 o 
  -2  -9   4        1.53      -14.62     14.62 o 
  -1  -9   4      715.25      640.70     31.09 o 
   0  -9   4     1180.52     1125.57     38.57 o 
   1  -9   4     1256.56     1216.29     54.55 o 
   2  -9   4      467.02      447.26     37.55 o 
   3  -9   4      343.96      261.37     45.94 o 
   4  -9   4        4.16        5.17     28.61 o 
   5  -9   4       40.80       27.08     32.75 o 
   6  -9   4      205.28      147.87     46.98 o 
  -8  -8   4       88.80       99.37     40.53 o 
  -7  -8   4        0.00      -24.08     24.08 o 
  -6  -8   4      571.13      543.89     41.06 o 
  -5  -8   4     1500.11     1600.60     67.68 o 
  -4  -8   4     3333.45     3491.86     87.04 o 
  -3  -8   4     1860.79     1839.84     63.41 o 
  -2  -8   4     1798.90     1884.73     63.02 o 
  -1  -8   4        0.69        6.62     11.42 o 
   0  -8   4        0.01       -6.53      8.56 o 
   1  -8   4      368.60      350.07     32.46 o 
   2  -8   4      253.86      230.04     47.57 o 
   3  -8   4      278.15      251.57     43.18 o 
   4  -8   4       47.68       33.19     29.30 o 
   5  -8   4       24.20       22.65     27.57 o 
   6  -8   4      180.61      272.15     50.77 o 
   7  -8   4      502.68      529.44     60.52 o 
  -8  -7   4        0.98      -23.83     23.83 o 
  -7  -7   4       46.84        7.09     25.06 o 
  -6  -7   4       70.47       65.46     43.55 o 
  -5  -7   4      338.01      303.31     83.41 o 
  -4  -7   4     2307.48     2297.86     67.44 o 
  -3  -7   4     2180.72     2146.51     63.22 o 
  -2  -7   4     5026.48     4925.03     95.93 o 
  -1  -7   4     2531.02     2573.39     77.41 o 
   0  -7   4     1907.66     1858.95     42.43 o 
   1  -7   4      342.43      324.80     26.98 o 
   2  -7   4       40.85       -1.54     12.57 o 
   3  -7   4       11.16       -0.80     12.96 o 
   4  -7   4        0.28        8.72     18.51 o 
   5  -7   4        3.54       17.97     23.64 o 
   6  -7   4      263.68      333.02     53.72 o 
   7  -7   4      291.12      283.38     50.92 o 
   8  -7   4      354.86      450.75     67.66 o 
  -9  -6   4      512.31      573.26     61.01 o 
  -8  -6   4      152.89      149.79     37.08 o 
  -7  -6   4        1.18      -13.75     16.62 o 
  -6  -6   4        2.42      -12.37     33.31 o 
  -5  -6   4      253.10      244.93     27.20 o 
  -4  -6   4     1159.99     1102.08     44.76 o 
  -3  -6   4      555.57      545.48     32.44 o 
  -2  -6   4     7705.26     7594.17    114.53 o 
  -1  -6   4    15983.42    15959.27    179.24 o 
   0  -6   4    10441.08    10671.16    102.18 o 
   1  -6   4     6096.73     6123.44     92.78 o 
   2  -6   4      977.73      939.86     39.52 o 
   3  -6   4      638.70      577.99     31.83 o 
   4  -6   4       42.24       29.27     14.43 o 
   5  -6   4       63.71       27.43     22.31 o 
   6  -6   4        0.94       -6.89     21.32 o 
   7  -6   4      642.13      546.92     56.09 o 
   8  -6   4      188.22      146.49     44.42 o 
   9  -6   4     1393.01     1441.82     96.32 o 
  -9  -5   4      493.19      524.47     58.15 o 
  -8  -5   4      747.76      747.53     61.45 o 
  -7  -5   4       28.97       18.57     22.26 o 
  -6  -5   4      838.17      815.41     41.48 o 
  -5  -5   4       54.92       40.36     23.73 o 
  -4  -5   4        5.76      -12.47     13.34 o 
  -3  -5   4      231.35      206.58     27.13 o 
  -2  -5   4     3285.02     3376.16     69.24 o 
  -1  -5   4    16001.10    16203.40    171.81 o 
   0  -5   4    10390.02    10664.12     95.73 o 
   1  -5   4    14094.08    14315.99    139.35 o 
   2  -5   4     9414.20     9561.29    123.87 o 
   3  -5   4     2781.25     2657.08     62.56 o 
   4  -5   4       14.83       11.32     10.72 o 
   5  -5   4       25.27       22.75     19.55 o 
   6  -5   4       27.66       19.06     23.98 o 
   7  -5   4      427.80      454.30     49.14 o 
   8  -5   4      630.70      532.25     58.79 o 
   9  -5   4      680.67      679.23     69.77 o 
  10  -5   4      700.45      624.92     69.68 o 
 -10  -4   4      254.21      209.91     52.69 o 
  -9  -4   4      477.54      517.52     62.83 o 
  -8  -4   4      833.93      808.04     61.21 o 
  -7  -4   4      178.25      146.81     32.84 o 
  -6  -4   4      199.70      216.85     52.12 o 
  -5  -4   4        0.76       -0.60     11.90 o 
  -4  -4   4        8.85       -5.81     14.92 o 
  -3  -4   4      750.62      744.67     35.65 o 
  -2  -4   4     1283.07     1161.55     49.02 o 
  -1  -4   4      102.87       98.81      8.64 o 
   0  -4   4      355.67      304.83     12.88 o 
   1  -4   4     8969.20     9034.61     67.20 o 
   2  -4   4     8955.89     8796.57    125.17 o 
   3  -4   4    15521.68    15830.33    131.41 o 
   4  -4   4     4213.54     4068.45     75.56 o 
   5  -4   4     1840.92     1742.44     74.16 o 
   6  -4   4       87.84       59.09     24.42 o 
   7  -4   4      295.33      216.22     38.46 o 
   8  -4   4      137.82       92.62     35.26 o 
   9  -4   4       26.45      -28.02     28.02 o 
  10  -4   4      307.95      289.93     55.79 o 
  11  -4   4      581.45      605.07     80.66 o 
 -10  -3   4        0.38      -30.58     30.58 o 
  -9  -3   4       84.08       18.71     34.71 o 
  -8  -3   4      486.54      504.77     50.67 o 
  -7  -3   4      314.56      336.26     32.67 o 
  -6  -3   4      185.53      190.72     55.37 o 
  -5  -3   4        6.13       -1.95     10.91 o 
  -4  -3   4     1950.13     1870.59     63.42 o 
  -3  -3   4      810.99      829.49     31.68 o 
  -2  -3   4    11097.11    11263.78    124.28 o 
  -1  -3   4      447.38      433.24     21.58 o 
   0  -3   4       44.92       45.39      6.77 o 
   1  -3   4     1981.92     2168.95     26.92 o 
   2  -3   4     1753.17     1777.16     38.18 o 
   3  -3   4     4257.57     4378.04     55.71 o 
   4  -3   4     7806.78     7871.96     83.48 o 
   5  -3   4     3379.40     3309.14     68.45 o 
   6  -3   4      861.22      908.00     56.04 o 
   7  -3   4       39.81       20.43     24.33 o 
   8  -3   4      415.26      466.21     50.18 o 
   9  -3   4      677.25      803.81     68.10 o 
  10  -3   4      125.44       98.58     40.38 o 
  11  -3   4        4.29      -27.77     27.77 o 
 -10  -2   4      952.09     1047.31     78.29 o 
  -9  -2   4      500.60      538.94     55.35 o 
  -8  -2   4       12.45      -23.68     23.68 o 
  -7  -2   4      330.95      307.49     37.28 o 
  -6  -2   4      353.85      321.13     33.34 o 
  -5  -2   4      685.30      595.92     31.83 o 
  -4  -2   4     1630.37     1604.63     45.15 o 
  -3  -2   4     2178.31     2138.14     48.16 o 
  -2  -2   4    12322.84    12151.46    125.93 o 
  -1  -2   4     7240.20     7064.51     83.48 o 
   0  -2   4     2693.62     2613.47     44.22 o 
   1  -2   4     1127.76      993.17     30.51 o 
   2  -2   4      497.16      537.93     17.72 o 
   3  -2   4       93.55      129.19     12.61 o 
   4  -2   4     1034.34     1009.98     25.73 o 
   5  -2   4       46.19       14.35      8.76 o 
   6  -2   4       44.19        5.48     16.64 o 
   7  -2   4       37.85       23.73     23.29 o 
   8  -2   4        0.97       -9.11     20.14 o 
   9  -2   4      323.35      259.25     46.63 o 
  10  -2   4      785.32      752.20     67.07 o 
  11  -2   4      572.59      583.70     66.97 o 
  12  -2   4       51.50       47.37     43.92 o 
 -10  -1   4     1037.75     1199.81     82.23 o 
  -9  -1   4     1486.93     1749.58     92.03 o 
  -8  -1   4     1337.80     1211.92     72.83 o 
  -7  -1   4      867.12      852.82     80.36 o 
  -6  -1   4      409.35      355.15     28.44 o 
  -5  -1   4      557.35      483.72     28.22 o 
  -4  -1   4        9.17        4.63      8.86 o 
  -3  -1   4       19.76       13.74      8.30 o 
  -2  -1   4     4849.98     5127.28     68.89 o 
  -1  -1   4     9549.85     9808.33     97.96 o 
   0  -1   4    16096.54    16483.50    139.04 o 
   1  -1   4    15030.10    14829.43    104.11 o 
   2  -1   4     5382.22     5273.71     51.94 o 
   3  -1   4     7973.58     7818.65     71.05 o 
   4  -1   4      235.70      248.69     27.57 o 
   5  -1   4       44.17       15.31      7.26 o 
   6  -1   4      115.02      107.25     17.53 o 
   7  -1   4       64.58       29.50     35.33 o 
   8  -1   4        5.65      -21.06     22.70 o 
   9  -1   4      382.96      407.81     55.15 o 
  10  -1   4      417.55      438.49     58.50 o 
  11  -1   4      981.37     1127.27     83.32 o 
  12  -1   4      303.53      332.52     60.91 o 
 -10   0   4      538.38      536.82     58.35 o 
  -9   0   4     1473.36     1563.10     87.65 o 
  -8   0   4     2067.24     2144.73     68.85 o 
  -7   0   4     1881.42     1903.32     71.47 o 
  -6   0   4     3128.60     3096.23     71.41 o 
  -5   0   4       13.33        1.27     11.39 o 
  -4   0   4       94.12       76.49     14.52 o 
  -3   0   4     1018.97      981.83     31.07 o 
  -2   0   4       58.66       75.12     10.46 o 
  -1   0   4     3440.10     3164.83     44.00 o 
   0   0   4     8978.54     9705.88    112.02 o 
   1   0   4    47544.49    49075.44    366.98 o 
   2   0   4    24873.90    25695.77    162.94 o 
   3   0   4    14183.43    13958.98    103.24 o 
   4   0   4     4447.87     4264.77     48.51 o 
   5   0   4      154.26      107.96      9.71 o 
   6   0   4      832.92      848.29     34.83 o 
   7   0   4       59.57       47.03     15.12 o 
   8   0   4       15.12       -7.54     16.03 o 
   9   0   4       51.25       77.21     33.63 o 
  10   0   4       45.03       13.74     28.31 o 
  11   0   4      589.10      621.32     64.16 o 
  12   0   4      774.68      820.70     78.34 o 
 -10   1   4       39.21        1.82     34.67 o 
  -9   1   4      916.85      808.49     68.05 o 
  -8   1   4     1881.77     1896.71     65.11 o 
  -7   1   4     1077.84     1028.85     75.61 o 
  -6   1   4     2500.11     2518.38     65.22 o 
  -5   1   4      683.59      659.87     34.74 o 
  -4   1   4      495.96      471.49     25.41 o 
  -3   1   4      683.12      699.27     30.53 o 
  -2   1   4     1031.57      938.16     33.07 o 
  -1   1   4     1650.58     1539.81     29.33 o 
   0   1   4      158.58      187.21     19.65 o 
   1   1   4    21359.17    21979.93    261.03 o 
   2   1   4     8460.28     8618.97     67.97 o 
   3   1   4    10875.21    11297.14     85.94 o 
   4   1   4     9934.74     9724.82     79.42 o 
   5   1   4     7057.43     7133.87     94.31 o 
   6   1   4      407.68      368.88     25.00 o 
   7   1   4     2011.22     1965.59     55.18 o 
   8   1   4       99.58       55.78     23.22 o 
   9   1   4      124.80      115.39     23.45 o 
  10   1   4       31.37       -1.53     22.85 o 
  11   1   4      200.11      179.24     47.52 o 
  12   1   4      293.62      248.77     59.38 o 
 -10   2   4        0.60      -27.82     27.82 o 
  -9   2   4      102.81      109.07     42.40 o 
  -8   2   4      350.85      445.34     41.26 o 
  -7   2   4       94.80       65.18     22.16 o 
  -6   2   4     2262.49     2198.43     62.17 o 
  -5   2   4     3091.84     2944.38     67.03 o 
  -4   2   4     1034.53      984.48     42.94 o 
  -3   2   4      733.96      656.59     46.24 o 
  -2   2   4      674.14      662.34     24.54 o 
  -1   2   4      270.44      312.15     15.01 o 
   0   2   4     8750.53     8545.28    161.98 o 
   1   2   4     3331.07     3345.14     39.76 o 
   2   2   4      586.26      593.48     16.19 o 
   3   2   4     4226.50     4388.27     44.60 o 
   4   2   4     8905.83     8503.88     72.11 o 
   5   2   4     7525.07     7651.96    164.56 o 
   6   2   4     5495.58     5447.26     85.97 o 
   7   2   4     1731.87     1634.04     50.18 o 
   8   2   4       39.84       22.15     38.31 o 
   9   2   4      400.94      393.34     35.95 o 
  10   2   4      343.76      412.90     35.80 o 
  11   2   4        0.11        0.59     26.69 o 
  12   2   4       61.24      -32.15     33.78 o 
  -9   3   4      621.85      583.11     63.23 o 
  -8   3   4       91.50       51.81     24.91 o 
  -7   3   4      259.28      235.25     55.42 o 
  -6   3   4        2.97       -6.89     22.21 o 
  -5   3   4      733.63      712.34     36.01 o 
  -4   3   4        1.52        5.77     12.09 o 
  -3   3   4      171.93      105.47     15.53 o 
  -2   3   4     1050.65     1003.58     32.12 o 
  -1   3   4      198.30      187.94     13.84 o 
   0   3   4     4190.76     4161.24     55.00 o 
   1   3   4     4991.07     4938.06     59.51 o 
   2   3   4     7110.67     7098.24     73.22 o 
   3   3   4     6993.46     7140.68    111.14 o 
   4   3   4       42.15       57.88      6.63 o 
   5   3   4     1572.84     1450.89     38.86 o 
   6   3   4     8272.01     8510.89    110.94 o 
   7   3   4     3559.53     3596.89    119.98 o 
   8   3   4      230.43      214.24     25.14 o 
   9   3   4       20.53       -7.87     25.88 o 
  10   3   4      171.46      221.31     30.13 o 
  11   3   4      673.71      821.34     71.60 o 
  12   3   4       57.59       62.93     39.84 o 
  -9   4   4      900.12     1003.33     78.59 o 
  -8   4   4     1728.66     1896.01     70.14 o 
  -7   4   4     1120.24     1109.25     51.29 o 
  -6   4   4      405.62      403.62     35.05 o 
  -5   4   4      392.72      352.68     32.50 o 
  -4   4   4      152.72      142.70     37.74 o 
  -3   4   4      362.65      343.84     33.36 o 
  -2   4   4     1642.36     1507.12     53.97 o 
  -1   4   4        1.43        3.00     10.49 o 
   0   4   4     5924.97     6145.12    101.29 o 
   1   4   4    11358.79    11666.96    151.02 o 
   2   4   4     3201.51     3297.67     67.85 o 
   3   4   4     1957.87     1843.34     52.54 o 
   4   4   4      783.11      705.06     25.82 o 
   5   4   4     1030.80      977.64     32.54 o 
   6   4   4     1343.10     1356.61     41.72 o 
   7   4   4       21.08       15.16     20.19 o 
   8   4   4      527.76      558.03     33.44 o 
   9   4   4      852.37      779.21     42.54 o 
  10   4   4       68.39       10.61     19.15 o 
  11   4   4      858.74      845.07     72.43 o 
  12   4   4      380.55      463.36     71.35 o 
  -9   5   4      227.58      271.27     58.30 o 
  -8   5   4     1342.12     1512.18     86.76 o 
  -7   5   4     2075.80     2237.66    165.13 o 
  -6   5   4     3323.02     3510.36    318.24 o 
  -5   5   4     1831.78     1841.66     81.08 o 
  -4   5   4     1011.60      937.08     61.23 o 
  -3   5   4      345.76      345.13     34.32 o 
  -2   5   4      337.07      319.38     29.79 o 
  -1   5   4      124.85      228.18     23.83 o 
   0   5   4      344.18      382.65     27.77 o 
   2   5   4     5158.94     5211.27     98.09 o 
   3   5   4    14533.33    14658.98    197.11 o 
   4   5   4     8072.92     8340.34     99.95 o 
   5   5   4     8976.41     9413.59    112.70 o 
   6   5   4     4221.37     4264.44     75.32 o 
   7   5   4     1148.91     1028.85     39.08 o 
   8   5   4      108.56       86.88     18.74 o 
   9   5   4      151.53      162.31     25.16 o 
  10   5   4        7.52        2.85     18.55 o 
  11   5   4      101.81      103.50     38.80 o 
  12   5   4      107.81       86.76     40.48 o 
  -8   6   4      262.44      243.20     65.47 o 
  -7   6   4      586.37      598.89     45.44 o 
  -6   6   4     2010.40     2048.68     97.64 o 
  -5   6   4     3692.44     3645.16    123.40 o 
  -4   6   4     4444.56     4562.22    128.52 o 
  -3   6   4      720.73      745.90     49.93 o 
  -2   6   4        1.60        0.30     15.22 o 
  -1   6   4      233.26      222.77     24.97 o 
   0   6   4     2585.76     2651.38     77.55 o 
   1   6   4       70.98       92.06     13.20 o 
   2   6   4     4351.44     4390.32     97.84 o 
   3   6   4    15773.00    15862.53    220.60 o 
   4   6   4    11134.13    11281.99    125.01 o 
   5   6   4     8656.33     8536.02    118.30 o 
   6   6   4     5502.99     5438.75     87.03 o 
   7   6   4     2102.23     2060.73     55.56 o 
   8   6   4      279.29      297.92     28.71 o 
   9   6   4      208.98      177.22     25.61 o 
  10   6   4       47.16        8.58     19.68 o 
  11   6   4       10.05        2.25     21.98 o 
  12   6   4       89.14       51.70     39.98 o 
  -7   7   4       33.23       -5.25     20.56 o 
  -6   7   4      708.24      716.03     64.46 o 
  -5   7   4      778.48      782.44     62.34 o 
  -4   7   4     1257.49     1258.20     72.68 o 
  -3   7   4     1084.29     1143.92     65.54 o 
  -2   7   4      491.85      494.92     42.40 o 
  -1   7   4      950.68      825.82     49.14 o 
   0   7   4      851.61      857.73     48.31 o 
   1   7   4       71.25       85.47     13.94 o 
   2   7   4       29.16       28.86     17.23 o 
   3   7   4      839.89      815.87     47.12 o 
   4   7   4      991.28      963.81     34.35 o 
   5   7   4     1217.02     1123.42     38.41 o 
   6   7   4     3319.76     3038.31     99.22 o 
   7   7   4     3375.90     3355.58     71.74 o 
   8   7   4     1156.85     1106.86     44.50 o 
   9   7   4      612.72      588.87     55.69 o 
  10   7   4      211.60      217.35     45.89 o 
  11   7   4       20.73       -2.81     32.40 o 
  12   7   4       25.29      -11.67     37.72 o 
  -7   8   4       84.50       25.38     28.11 o 
  -6   8   4        8.55       -7.09     29.74 o 
  -5   8   4       86.44       56.58     35.55 o 
  -4   8   4      104.85      119.31     38.46 o 
  -3   8   4     1531.74     1502.00     78.54 o 
  -2   8   4      466.85      418.75     43.82 o 
  -1   8   4     1183.07     1136.63     61.45 o 
   0   8   4        8.87       10.00     18.12 o 
   1   8   4      375.42      370.08     22.24 o 
   2   8   4     2271.18     2189.89     80.90 o 
   3   8   4     2414.40     2245.04     80.95 o 
   4   8   4      343.14      281.99     29.89 o 
   5   8   4        0.37       -4.41     11.71 o 
   6   8   4     1306.28     1114.77     63.57 o 
   7   8   4     2117.18     2413.40     97.69 o 
   8   8   4     1644.85     1540.80     81.74 o 
   9   8   4      980.02      940.11     71.05 o 
  10   8   4      457.01      406.24     58.70 o 
  11   8   4        4.36       -8.12     27.92 o 
  -6   9   4      602.88      576.66     75.29 o 
  -5   9   4      210.51      186.28     47.57 o 
  -4   9   4      126.19      142.26     38.01 o 
  -3   9   4      114.39       83.96     32.60 o 
  -2   9   4      136.88       82.28     32.01 o 
  -1   9   4      304.46      360.94     47.03 o 
   0   9   4       24.15        9.55     19.45 o 
   1   9   4      340.66      378.71     29.16 o 
   3   9   4     1794.36     1676.31     76.91 o 
   4   9   4     1227.66     1324.73     69.33 o 
   5   9   4     1692.01     1514.45     76.87 o 
   6   9   4      676.89      616.00     54.26 o 
   7   9   4      105.86       97.40     34.81 o 
   8   9   4      709.32      644.22     57.61 o 
   9   9   4      758.53      747.18     66.28 o 
  10   9   4      165.67      154.91     43.18 o 
  11   9   4        4.51        3.40     30.33 o 
  -5  10   4      800.79      803.12     78.00 o 
  -4  10   4      338.39      385.41     57.22 o 
  -3  10   4      147.36      180.81     44.81 o 
  -2  10   4      308.25      373.74     52.64 o 
  -1  10   4      336.67      339.57     47.96 o 
   0  10   4       44.19       20.34     24.67 o 
   1  10   4       26.54       12.00     21.35 o 
   2  10   4        2.17        5.94     17.19 o 
   3  10   4     1225.34     1167.45     69.63 o 
   4  10   4      676.50      757.87     59.09 o 
   5  10   4     2195.05     2039.22     91.24 o 
   6  10   4     2786.40     2456.39    103.75 o 
   7  10   4     1362.06     1303.26     79.77 o 
   8  10   4      200.04      179.58     42.40 o 
   9  10   4        5.63        1.43     32.30 o 
  10  10   4       77.69       92.72     41.66 o 
  -3  11   4     1257.30     1260.03     87.25 o 
  -2  11   4      650.54      598.77     61.50 o 
  -1  11   4       11.81        3.05     23.64 o 
   0  11   4       32.47       25.80     24.33 o 
   1  11   4       29.56        7.89     16.04 o 
   2  11   4      204.94      183.75     25.52 o 
   4  11   4      651.52      586.41     56.13 o 
   5  11   4      784.55      672.04     61.80 o 
   6  11   4     2759.14     2715.00    114.14 o 
   7  11   4     2359.77     2376.66    112.56 o 
   8  11   4     1270.88     1331.67     88.19 o 
   9  11   4      720.60      659.53     66.97 o 
  -2  12   4     1446.42     1549.76     98.97 o 
  -1  12   4      936.33      957.49     75.68 o 
   0  12   4       44.59       -6.35     28.07 o 
   1  12   4        7.64        2.36     24.03 o 
   2  12   4      128.00      165.29     26.32 o 
   3  12   4       10.98       -8.07     18.04 o 
   4  12   4      390.70      296.73     54.17 o 
   5  12   4      916.91      837.59     69.04 o 
   6  12   4      797.66      871.37     71.89 o 
   7  12   4     1355.45     1278.64     87.99 o 
   1  13   4      274.26      280.38     56.38 o 
   2  13   4        1.69      -18.69     18.69 o 
   3  13   4       83.28      101.79     24.73 o 
   4  13   4      106.18       70.14     25.29 o 
   5  13   4       47.65       34.96     34.62 o 
  -2 -11   5      613.78      615.96     35.38 o 
  -1 -11   5      875.00      998.98     42.96 o 
   0 -11   5      278.23      309.78     40.77 o 
   1 -11   5      159.18       88.79     29.57 o 
  -5 -10   5        6.54       13.58     24.53 o 
  -4 -10   5        8.51      -14.16     21.69 o 
  -3 -10   5      270.17      293.33     71.01 o 
  -2 -10   5      990.98      895.05     39.05 o 
  -1 -10   5     2570.31     2782.11     64.91 o 
   0 -10   5     2398.87     2478.31     84.79 o 
   1 -10   5     1661.82     1811.69     72.53 o 
   2 -10   5      522.61      540.28     45.49 o 
   3 -10   5        3.43      -30.63     30.63 o 
   4 -10   5        7.03       -4.53     28.56 o 
  -6  -9   5       67.15       27.04     25.59 o 
  -5  -9   5       28.92       -3.76     22.19 o 
  -4  -9   5       53.04       31.22     22.90 o 
  -3  -9   5       92.33       68.74     23.13 o 
  -2  -9   5      111.42       69.13     34.76 o 
  -1  -9   5      683.16      669.60     34.02 o 
   0  -9   5     1844.56     1903.33     50.09 o 
   1  -9   5     2749.34     2845.82    112.27 o 
   2  -9   5     3144.63     3322.29     91.53 o 
   3  -9   5     1406.07     1263.42     59.70 o 
   4  -9   5      537.61      508.81     64.90 o 
   5  -9   5       23.31      -21.17     30.38 o 
   6  -9   5        3.10      -26.25     26.25 o 
  -7  -8   5      432.44      512.40     55.10 o 
  -6  -8   5      526.73      622.91     44.58 o 
  -5  -8   5      364.01      397.49     40.01 o 
  -4  -8   5       38.62        0.15     19.05 o 
  -3  -8   5      127.88       95.44     35.58 o 
  -2  -8   5      131.98      113.96     24.61 o 
  -1  -8   5       28.62        8.38     12.95 o 
   0  -8   5      501.65      509.57     26.11 o 
   1  -8   5     1050.91      976.29     48.06 o 
   2  -8   5     4866.78     4925.82    157.67 o 
   3  -8   5     4577.33     4565.62    103.17 o 
   4  -8   5     5135.94     5623.37    162.94 o 
   5  -8   5      940.18      997.52     72.93 o 
   6  -8   5       94.65       37.03     31.91 o 
   7  -8   5        9.74      -29.79     29.79 o 
  -8  -7   5      369.15      455.68     61.35 o 
  -7  -7   5      537.36      595.37     58.94 o 
  -6  -7   5     1466.15     1536.20     60.80 o 
  -5  -7   5      201.91      196.06     57.34 o 
  -4  -7   5        3.74      -21.86     27.97 o 
  -3  -7   5       77.84       44.99     19.48 o 
  -2  -7   5       23.61        7.82     14.66 o 
  -1  -7   5        2.17      -13.15     16.79 o 
   0  -7   5      113.94      128.24     21.22 o 
   1  -7   5       27.08       12.64     13.45 o 
   2  -7   5     2263.07     2357.32     67.14 o 
   3  -7   5     1538.29     1515.34     56.61 o 
   4  -7   5     4163.82     4294.19     95.95 o 
   5  -7   5     3779.44     4160.12    136.99 o 
   6  -7   5     1715.93     1637.31     90.85 o 
   7  -7   5      271.10      335.77     56.58 o 
   8  -7   5        1.71       -0.20     28.26 o 
  -8  -6   5        4.31      -28.51     28.51 o 
  -7  -6   5       64.15       37.53     20.98 o 
  -6  -6   5      572.76      515.37     37.00 o 
  -5  -6   5     1039.14      973.09     46.00 o 
  -4  -6   5      244.16      192.48     32.70 o 
  -3  -6   5        0.99       -1.76     15.63 o 
  -2  -6   5      661.06      628.29     35.28 o 
  -1  -6   5     3378.20     3324.16     74.95 o 
   0  -6   5     1053.27      971.73     30.14 o 
   1  -6   5      720.52      661.54     25.04 o 
   2  -6   5      103.81      108.77     18.17 o 
   3  -6   5      251.61      256.30     26.76 o 
   4  -6   5     1143.06     1090.06     45.42 o 
   5  -6   5     1458.10     1329.46     73.42 o 
   6  -6   5      585.68      447.21     58.74 o 
   7  -6   5      434.09      512.89     65.15 o 
   8  -6   5      382.93      290.62     51.06 o 
   9  -6   5      108.08      114.29     42.69 o 
  -9  -5   5      790.05      928.14     71.35 o 
  -8  -5   5      641.55      576.51     57.51 o 
  -7  -5   5     1182.31     1204.86     54.22 o 
  -6  -5   5      232.30      218.39     47.99 o 
  -5  -5   5        4.15      -11.77     15.13 o 
  -4  -5   5     1157.30     1117.98     45.47 o 
  -3  -5   5      162.41      167.47     48.77 o 
  -2  -5   5        8.30        6.27     12.97 o 
  -1  -5   5     3035.53     2976.09    119.21 o 
   0  -5   5     3890.60     3793.41     54.39 o 
   1  -5   5     8668.17     8707.89     86.15 o 
   2  -5   5     4029.10     4079.58    105.42 o 
   3  -5   5     1336.48     1224.85     33.37 o 
   4  -5   5       95.24       83.05     16.86 o 
   5  -5   5      496.86      502.96     31.87 o 
   6  -5   5      314.53      320.12     44.37 o 
   7  -5   5     1046.67     1084.78     71.94 o 
   8  -5   5       71.55       56.33     35.21 o 
   9  -5   5      118.74       70.66     37.57 o 
  10  -5   5      170.82      129.01     48.31 o 
  -9  -4   5      893.95     1013.63     72.63 o 
  -8  -4   5      936.80      979.06     69.04 o 
  -7  -4   5     2746.28     2750.99     77.71 o 
  -6  -4   5     2555.43     2718.82     73.44 o 
  -5  -4   5      777.09      756.49     38.98 o 
  -4  -4   5        1.53       -7.73     12.13 o 
  -3  -4   5      336.30      269.66     23.19 o 
  -2  -4   5       73.30      100.08     40.33 o 
  -1  -4   5      246.79      225.43     15.08 o 
   0  -4   5     1757.09     1637.26     36.19 o 
   1  -4   5    13826.11    13807.14     91.76 o 
   2  -4   5    15208.07    15018.45    153.45 o 
   3  -4   5     9230.21     9245.15    107.37 o 
   4  -4   5     6779.36     7005.05     83.28 o 
   5  -4   5      124.90      114.75     15.17 o 
   6  -4   5       54.47       50.77     25.61 o 
   7  -4   5      320.43      238.97     42.10 o 
   8  -4   5        9.09       12.06     24.28 o 
   9  -4   5        1.94        3.69     27.72 o 
  10  -4   5        5.62       10.44     33.29 o 
  -9  -3   5      786.26      832.07     68.49 o 
  -8  -3   5     1307.02     1485.85     80.76 o 
  -7  -3   5     2445.99     2457.08     82.72 o 
  -6  -3   5     3041.14     3205.10     77.91 o 
  -5  -3   5     1761.45     1809.23     55.68 o 
  -4  -3   5     1728.51     1778.33     55.69 o 
  -3  -3   5     1330.63     1315.00     42.02 o 
  -2  -3   5      360.81      339.70     21.83 o 
  -1  -3   5     1249.40     1179.89     35.27 o 
   0  -3   5      336.39      283.27     13.53 o 
   1  -3   5     1703.00     1706.98     24.94 o 
   2  -3   5    13553.45    13758.44    162.37 o 
   3  -3   5     5453.36     5633.63     66.59 o 
   4  -3   5    18429.52    18690.19    149.41 o 
   5  -3   5     4910.37     4820.48     67.77 o 
   6  -3   5     3574.24     3454.18     98.58 o 
   7  -3   5      416.60      410.92     49.31 o 
   8  -3   5       99.14       59.88     28.51 o 
   9  -3   5       13.20      -22.60     22.60 o 
  10  -3   5       11.23       -2.27     28.95 o 
  11  -3   5       29.10       62.44     38.16 o 
  -9  -2   5       19.81        2.41     31.56 o 
  -8  -2   5      258.43      253.64     45.40 o 
  -7  -2   5      726.71      714.00     42.35 o 
  -6  -2   5     3748.15     3769.44     83.70 o 
  -5  -2   5     4849.61     4866.73     89.83 o 
  -4  -2   5     6457.78     6613.91     99.95 o 
  -3  -2   5     3359.96     3255.87     63.03 o 
  -2  -2   5      902.72      891.01     76.94 o 
  -1  -2   5      230.09      209.32     15.69 o 
   0  -2   5       29.89       24.92      8.29 o 
   1  -2   5     1361.37     1241.78     24.93 o 
   2  -2   5     2699.56     2745.15     47.05 o 
   3  -2   5     1867.35     1946.75     36.99 o 
   4  -2   5    12021.63    12054.56    106.70 o 
   5  -2   5    16614.30    17140.04    141.31 o 
   6  -2   5    10109.23     9945.06    132.26 o 
   7  -2   5     4086.22     4144.58     87.54 o 
   8  -2   5      560.98      526.56     35.82 o 
   9  -2   5      108.71      113.50     33.93 o 
  10  -2   5       20.83       -5.37     25.80 o 
  11  -2   5        0.04      -17.53     27.67 o 
  12  -2   5       63.98       23.54     39.89 o 
 -10  -1   5      250.19      212.57     48.45 o 
  -9  -1   5      409.55      479.95     54.31 o 
  -8  -1   5       37.34        0.69     26.39 o 
  -7  -1   5        0.43      -14.49     14.49 o 
  -6  -1   5     1132.87     1020.87     45.42 o 
  -5  -1   5     2485.55     2353.06     60.72 o 
  -4  -1   5     3708.15     3513.48     68.87 o 
  -3  -1   5     4589.94     4734.84     74.91 o 
  -2  -1   5      838.04      702.78     38.09 o 
  -1  -1   5      678.87      699.43     22.65 o 
   0  -1   5      363.27      318.20     14.67 o 
   1  -1   5     3312.82     3166.95     45.87 o 
   2  -1   5       38.23       49.85      6.83 o 
   3  -1   5       20.18       35.89      6.90 o 
   4  -1   5     2978.46     2994.43     43.81 o 
   5  -1   5     4028.35     4017.35     54.66 o 
   6  -1   5     6829.47     7040.81    203.24 o 
   7  -1   5     8726.18     8591.04    126.64 o 
   8  -1   5     4451.77     4423.69     93.54 o 
   9  -1   5     1263.23     1297.96     55.79 o 
  10  -1   5        6.97        6.75     26.34 o 
  11  -1   5       69.79       27.18     30.97 o 
  12  -1   5       39.15       54.51     41.90 o 
  -9   0   5      826.12      969.21     71.01 o 
  -8   0   5      766.86      758.80     44.83 o 
  -7   0   5     1597.01     1593.74     57.48 o 
  -6   0   5      204.27      154.42     27.09 o 
  -5   0   5       94.97       25.75     20.80 o 
  -4   0   5     1628.93     1579.18     48.23 o 
  -3   0   5     1820.22     1812.66     44.07 o 
  -2   0   5      662.91      591.65     22.95 o 
  -1   0   5     1629.30     1501.76     30.20 o 
   0   0   5     1579.76     1548.58     26.98 o 
   1   0   5     2456.10     2404.34     69.18 o 
   2   0   5      240.06      255.48     11.81 o 
   3   0   5      256.63      281.83     14.59 o 
   4   0   5     2342.42     2264.07     35.67 o 
   5   0   5     1476.62     1517.94     31.72 o 
   6   0   5       86.79      100.13     17.48 o 
   7   0   5     3069.23     2931.42     69.24 o 
   8   0   5     1453.65     1423.56     52.01 o 
   9   0   5     1502.36     1573.70    100.16 o 
  10   0   5      496.85      506.64     62.09 o 
  11   0   5      117.49       71.69     35.26 o 
  12   0   5      104.49      143.78     46.14 o 
  -9   1   5      144.79      138.86     42.25 o 
  -8   1   5      727.33      721.01     44.45 o 
  -7   1   5     3184.32     3247.53     82.07 o 
  -6   1   5     5947.01     5965.03    104.98 o 
  -5   1   5     4503.62     4285.44     85.48 o 
  -4   1   5     1262.58     1243.05     41.43 o 
  -3   1   5       10.22       -7.68      7.68 o 
  -2   1   5     2722.09     2640.56     73.86 o 
  -1   1   5     1695.47     1747.41     32.29 o 
   0   1   5     3521.82     3534.71     86.91 o 
   1   1   5     1502.47     1397.31     50.23 o 
   2   1   5    12697.25    13201.28    301.85 o 
   3   1   5    13901.48    14219.30    105.70 o 
   4   1   5    10289.21    10052.08     84.71 o 
   5   1   5     3785.98     3857.09     47.46 o 
   6   1   5     1195.46     1225.78     40.66 o 
   7   1   5        6.22      -10.55     11.64 o 
   8   1   5      169.41      151.49     30.65 o 
   9   1   5      542.80      484.64     36.18 o 
  10   1   5      419.40      409.60     40.67 o 
  11   1   5      298.61      291.16     53.87 o 
  12   1   5       32.97       41.95     39.39 o 
  -9   2   5      127.39      103.46     36.68 o 
  -8   2   5      398.76      392.50     62.24 o 
  -7   2   5     1759.37     1739.17     61.15 o 
  -6   2   5     1998.83     2031.27     62.11 o 
  -5   2   5     5307.97     5344.52     94.54 o 
  -4   2   5     8020.16     7842.32    109.82 o 
  -3   2   5     6387.05     6227.52     89.03 o 
  -2   2   5       82.68       73.65     34.27 o 
  -1   2   5     1053.64     1093.07     27.69 o 
   0   2   5     3019.76     3016.24     40.81 o 
   1   2   5     1182.57     1209.02     20.62 o 
   2   2   5     3599.87     3490.76     43.12 o 
   3   2   5     9914.86    10442.63     83.52 o 
   4   2   5    24887.59    24638.83    164.44 o 
   5   2   5     3718.34     3695.04     51.56 o 
   6   2   5    13412.72    13733.62    151.79 o 
   7   2   5        6.34       -5.55     11.80 o 
   8   2   5      285.15      251.51     27.08 o 
   9   2   5      129.05      113.41     24.34 o 
  10   2   5       13.06      -15.26     17.11 o 
  11   2   5        9.34       -1.97     19.14 o 
  12   2   5        1.52       -6.70     31.91 o 
  -9   3   5       37.78       17.73     33.83 o 
  -8   3   5       11.39      -17.63     27.45 o 
  -7   3   5      287.19      218.97     30.83 o 
  -6   3   5      891.21      825.40     42.96 o 
  -5   3   5     2902.31     2970.91     89.74 o 
  -4   3   5     7342.41     7389.57    167.07 o 
  -3   3   5     7078.66     6918.51    127.73 o 
  -2   3   5     5004.28     4679.99     72.39 o 
  -1   3   5     7195.02     7328.90     87.16 o 
   0   3   5     2344.90     2265.45     39.16 o 
   1   3   5       84.29       96.89      6.34 o 
   2   3   5        6.88        1.53      4.45 o 
   3   3   5      202.22      182.11     11.98 o 
   4   3   5     3286.49     3115.44     49.17 o 
   5   3   5     2493.84     2554.78     35.22 o 
   6   3   5    13428.45    14131.00    246.33 o 
   7   3   5    10871.88    10823.72    255.59 o 
   8   3   5     1884.55     1825.25     57.04 o 
   9   3   5     3045.04     3160.93    172.69 o 
  10   3   5      120.51       90.31     24.31 o 
  11   3   5      178.48      226.55     32.20 o 
  12   3   5        2.04      -26.59     27.08 o 
  13   3   5        0.88      -28.76     35.85 o 
  -9   4   5      161.86      132.06     43.53 o 
  -8   4   5       88.90       44.53     64.26 o 
  -7   4   5      260.01      292.02     34.15 o 
  -6   4   5      631.71      512.07     37.06 o 
  -5   4   5      964.64      978.66     44.63 o 
  -4   4   5     4448.94     4314.15     85.66 o 
  -3   4   5     5145.89     5279.07     88.71 o 
  -2   4   5     7086.64     7601.04    102.35 o 
  -1   4   5     5317.68     5694.40     79.77 o 
   0   4   5     6038.55     6096.52     92.50 o 
   1   4   5      140.31      156.45      9.09 o 
   2   4   5      155.45      104.91     11.47 o 
   3   4   5     3809.23     3893.27     55.34 o 
   4   4   5       72.92       81.78      9.63 o 
   5   4   5      900.70      965.41     22.02 o 
   6   4   5     5060.64     5141.79     83.90 o 
   7   4   5     9687.74     9852.24    129.72 o 
   8   4   5     3613.26     3767.95     81.12 o 
   9   4   5     3023.07     3090.64     92.20 o 
  10   4   5      795.38      816.58     45.26 o 
  11   4   5      200.13      215.51     33.80 o 
  12   4   5       27.03      -23.88     30.97 o 
  13   4   5        8.03      -14.97     39.44 o 
  -8   5   5      218.30      266.81     37.49 o 
  -7   5   5      797.11      811.03     72.88 o 
  -6   5   5      383.74      355.34     41.19 o 
  -5   5   5      163.14      134.78     26.29 o 
  -4   5   5        0.46       -8.75     22.85 o 
  -3   5   5     1385.05     1438.09     63.62 o 
  -2   5   5     5427.79     5609.99     90.31 o 
  -1   5   5     2509.42     2531.92     71.01 o 
   0   5   5     1384.07     1316.46     47.67 o 
   1   5   5       34.26       33.81      8.33 o 
   2   5   5       84.53      120.79     18.02 o 
   3   5   5      399.95      377.58     26.54 o 
   4   5   5      657.62      568.74     25.78 o 
   5   5   5      255.66      242.92     19.69 o 
   6   5   5      381.33      404.16     28.09 o 
   7   5   5      967.00      962.74     72.11 o 
   8   5   5      707.55      695.50     36.21 o 
   9   5   5     1440.37     1513.04     55.88 o 
  10   5   5     1207.37     1277.92     54.61 o 
  11   5   5      575.90      548.56     42.95 o 
  12   5   5      199.74      137.97     32.13 o 
  -8   6   5       24.05       15.03     25.31 o 
  -7   6   5      658.97      665.90     46.54 o 
  -6   6   5     1325.68     1326.83     59.70 o 
  -5   6   5     1982.17     2065.49     69.41 o 
  -4   6   5     1044.06     1082.96     48.37 o 
  -3   6   5       55.99       77.90     26.00 o 
  -2   6   5       83.05       78.00     22.70 o 
  -1   6   5       56.87       67.41     19.89 o 
   0   6   5      271.56      291.26     28.12 o 
   1   6   5      917.80     1000.70     28.42 o 
   2   6   5      621.22      605.57     35.50 o 
   3   6   5        0.94       -3.99     10.78 o 
   4   6   5      633.64      600.64     27.40 o 
   5   6   5     1574.72     1668.89     45.46 o 
   6   6   5     3223.44     3176.89     66.02 o 
   7   6   5     1166.71     1060.34     59.36 o 
   8   6   5      347.80      331.39     28.17 o 
   9   6   5       38.62       33.74     22.45 o 
  10   6   5      581.92      670.40     43.36 o 
  11   6   5      583.92      584.87     43.26 o 
  12   6   5      399.37      443.98     45.97 o 
  -7   7   5       24.41       -5.08     23.60 o 
  -6   7   5      540.88      573.38     43.90 o 
  -5   7   5     1958.47     2045.54     71.36 o 
  -4   7   5     3682.73     3831.64    125.56 o 
  -3   7   5     4084.49     4134.86    122.07 o 
  -2   7   5     1190.43     1235.21     62.78 o 
  -1   7   5       83.79       99.66     24.72 o 
   0   7   5      386.78      386.44     34.12 o 
   1   7   5       74.06       65.06     12.75 o 
   2   7   5       62.88       50.82     17.92 o 
   3   7   5       96.54       83.76     19.79 o 
   4   7   5      547.61      528.26     38.11 o 
   5   7   5     1092.50     1106.83     38.37 o 
   6   7   5     4217.49     4158.17    113.11 o 
   7   7   5     2431.85     2484.21     99.10 o 
   8   7   5     2076.80     2121.01     65.12 o 
   9   7   5      610.20      578.42     46.02 o 
  10   7   5      252.34      199.20     30.47 o 
  11   7   5        6.83       11.87     32.40 o 
  12   7   5      109.71       81.05     40.28 o 
  -6   8   5        0.74      -11.32     21.61 o 
  -5   8   5      474.15      451.97     64.31 o 
  -4   8   5     1363.71     1343.98     78.64 o 
  -3   8   5     4610.60     4716.64    138.91 o 
  -2   8   5     5306.53     5428.08    142.90 o 
  -1   8   5     3114.49     3195.25    103.36 o 
   0   8   5      660.93      673.86     46.98 o 
   1   8   5        4.78       -5.27      9.35 o 
   3   8   5       10.14        9.21     13.64 o 
   4   8   5      479.09      506.39     40.67 o 
   5   8   5     1093.63      958.55     37.44 o 
   6   8   5     4286.99     4187.64     80.36 o 
   7   8   5     1908.26     1941.77     57.12 o 
   8   8   5     1322.48     1235.21     73.27 o 
   9   8   5     1063.13     1000.48     72.68 o 
  10   8   5      715.10      670.51     65.93 o 
  11   8   5      448.48      466.95     65.05 o 
  -5   9   5        2.70      -30.43     30.43 o 
  -4   9   5       54.38       29.25     33.98 o 
  -3   9   5      179.26      138.42     36.93 o 
  -2   9   5     1952.20     1867.81     89.91 o 
  -1   9   5     3191.16     3366.16    115.27 o 
   0   9   5     5538.54     5703.97    146.98 o 
   1   9   5     4114.23     4211.73     75.98 o 
   2   9   5     1323.34     1228.17     42.21 o 
   3   9   5      420.22      319.57     36.44 o 
   4   9   5      110.19       67.76     24.13 o 
   5   9   5      349.78      370.83     47.03 o 
   6   9   5      634.49      590.79     52.69 o 
   7   9   5      957.86      945.87     63.77 o 
   8   9   5     1625.95     1649.67     87.85 o 
   9   9   5     2306.21     2347.56    110.30 o 
  10   9   5     1225.01     1375.55     90.06 o 
  11   9   5      694.15      689.37     71.84 o 
  -4  10   5      106.75       62.68     39.89 o 
  -3  10   5        5.09      -22.50     26.39 o 
  -2  10   5      422.70      360.74     51.31 o 
  -1  10   5     1002.32      879.99     66.62 o 
   0  10   5     1582.12     1499.58     81.20 o 
   1  10   5     1419.86     1325.87     46.82 o 
   2  10   5     2205.34     2441.07     98.14 o 
   3  10   5      374.98      401.81     42.45 o 
   4  10   5      144.62      108.23     32.01 o 
   5  10   5      274.36      285.45     42.54 o 
   6  10   5      694.51      634.52     54.76 o 
   7  10   5       12.50      -24.72     24.72 o 
   8  10   5      145.57       64.36     32.84 o 
   9  10   5      869.41     1008.11     77.75 o 
  10  10   5      753.22      954.39     79.92 o 
  -3  11   5      250.95      250.49     53.23 o 
  -2  11   5       34.05       -2.12     29.89 o 
  -1  11   5        1.40      -17.19     27.62 o 
   0  11   5      180.84      161.90     39.74 o 
   1  11   5      325.14      405.30     55.89 o 
   2  11   5      528.06      543.50     42.42 o 
   3  11   5      420.43      440.60     35.58 o 
   4  11   5        2.63       -2.46     19.99 o 
   5  11   5       49.52       17.28     25.26 o 
   6  11   5      608.10      536.53     53.77 o 
   7  11   5       72.21       53.97     33.29 o 
   8  11   5       89.21       35.80     35.95 o 
   9  11   5       19.30      -27.33     27.33 o 
  -1  12   5      364.75      366.65     59.83 o 
   0  12   5      123.64      136.89     42.10 o 
   1  12   5       44.90        5.81     25.31 o 
   2  12   5       20.56       -5.89     18.59 o 
   3  12   5      137.99      109.34     24.03 o 
   4  12   5       53.15        9.85     28.36 o 
   5  12   5        0.13       -7.19     23.44 o 
   6  12   5       19.09        1.82     28.61 o 
   7  12   5       72.63       28.26     31.17 o 
   8  12   5      238.41      265.75     57.46 o 
   1  13   5      343.35      347.69     59.04 o 
   2  13   5       64.19       48.97     21.71 o 
   3  13   5        9.10       -9.43     18.33 o 
   4  13   5       13.10       18.82     21.02 o 
   5  13   5       76.21       70.81     35.50 o 
   6  13   5        5.50       -3.15     28.90 o 
  -3 -10   6      162.19       92.33     43.58 o 
  -2 -10   6        2.06       -4.74     15.63 o 
  -1 -10   6       34.53       19.51     15.51 o 
   0 -10   6      145.52      121.03     30.38 o 
   1 -10   6       18.98      -12.45     20.64 o 
   2 -10   6        0.55      -18.33     18.33 o 
   3 -10   6      177.24      119.18     31.36 o 
  -5  -9   6      123.37      102.37     37.92 o 
  -4  -9   6      248.51      278.29     49.91 o 
  -3  -9   6     1369.20     1483.91     64.04 o 
  -2  -9   6      772.33      700.02     33.19 o 
  -1  -9   6      198.77      162.17     21.27 o 
   0  -9   6      210.87      187.33     24.46 o 
   1  -9   6     1008.33     1032.54     54.02 o 
   2  -9   6      440.76      487.00     42.67 o 
   3  -9   6      228.69      149.51     30.65 o 
   4  -9   6       24.04      -26.20     26.34 o 
   5  -9   6      216.00      149.50     46.19 o 
  -6  -8   6      330.14      353.04     39.41 o 
  -5  -8   6       46.60       18.53     22.25 o 
  -4  -8   6       40.09        7.33     20.35 o 
  -3  -8   6      203.32      171.67     30.59 o 
  -2  -8   6      258.91      261.14     50.82 o 
  -1  -8   6      186.05      134.09     25.24 o 
   0  -8   6       41.86       19.45     12.98 o 
   1  -8   6      730.16      711.98     42.55 o 
   2  -8   6     2116.19     2098.52     70.41 o 
   3  -8   6     2277.17     2373.33    101.02 o 
   4  -8   6     1233.83     1272.68     58.68 o 
   5  -8   6      223.64       81.15     36.93 o 
   6  -8   6        7.75       -5.47     26.25 o 
   7  -8   6      133.35       88.44     42.40 o 
  -6  -7   6     1334.43     1476.51     62.12 o 
  -5  -7   6     1301.55     1303.90     56.95 o 
  -4  -7   6     1052.65     1055.08     50.69 o 
  -3  -7   6      964.84      928.15     46.01 o 
  -2  -7   6      310.55      331.61     33.15 o 
  -1  -7   6      133.31      113.32     21.22 o 
   0  -7   6      203.63      152.04     18.01 o 
   1  -7   6       37.88        2.99     14.27 o 
   2  -7   6      624.00      599.39     37.03 o 
   3  -7   6     1911.16     1846.84     63.34 o 
   4  -7   6     2432.70     2404.37     83.22 o 
   5  -7   6     3156.57     3205.91     87.44 o 
   6  -7   6     1400.06     1258.94     82.33 o 
   7  -7   6      497.21      520.43     66.82 o 
   8  -7   6        1.62      -25.90     25.90 o 
  -7  -6   6      798.60      808.80     47.42 o 
  -6  -6   6     1967.13     2267.83     91.51 o 
  -5  -6   6     2377.04     2603.99     75.61 o 
  -4  -6   6     2549.99     2641.98    113.23 o 
  -3  -6   6     2265.89     2221.82     81.20 o 
  -2  -6   6      719.60      649.58     39.57 o 
  -1  -6   6      172.04      164.78     32.47 o 
   0  -6   6       23.30        3.90      8.77 o 
   1  -6   6       15.03      -11.57     11.57 o 
   2  -6   6        7.81       16.27     13.04 o 
   3  -6   6      450.67      457.87     59.98 o 
   4  -6   6     1736.29     1668.79     57.24 o 
   5  -6   6     5742.00     5914.47    112.50 o 
   6  -6   6     5007.96     5274.59    156.73 o 
   7  -6   6     3428.97     3664.71    137.23 o 
   8  -6   6      440.61      484.83     65.34 o 
   9  -6   6      130.00      103.90     41.41 o 
  -7  -5   6        1.62      -17.69     17.69 o 
  -6  -5   6      693.39      727.99     43.12 o 
  -5  -5   6     1098.31     1118.53     49.54 o 
  -4  -5   6     2608.15     2642.48     70.03 o 
  -3  -5   6     3454.14     3497.27     77.61 o 
  -2  -5   6     1409.99     1399.27     97.45 o 
  -1  -5   6     2929.61     3065.23     69.34 o 
   0  -5   6      105.38      134.70     13.92 o 
   1  -5   6        5.07       -5.22      7.65 o 
   2  -5   6       10.53       -0.14     10.10 o 
   3  -5   6      364.47      366.30     20.81 o 
   4  -5   6     1164.81     1131.07     34.87 o 
   5  -5   6     2193.45     2447.09     67.08 o 
   6  -5   6     1874.92     1936.70     88.78 o 
   7  -5   6     3533.78     3760.43    132.06 o 
   8  -5   6     2907.57     2774.68    120.54 o 
   9  -5   6     1619.68     1622.93     99.76 o 
  10  -5   6      589.23      596.01     74.75 o 
  -7  -4   6      320.16      334.41     70.69 o 
  -6  -4   6      145.08      118.21     25.52 o 
  -5  -4   6      173.11      149.83     24.96 o 
  -4  -4   6       24.27        6.65     15.48 o 
  -3  -4   6     4527.61     4589.33     85.68 o 
  -2  -4   6     1409.07     1444.34    116.18 o 
  -1  -4   6     4856.28     4889.99     83.41 o 
   0  -4   6      843.08      752.12     18.83 o 
   1  -4   6      372.05      372.99     14.17 o 
   2  -4   6      150.66      125.83     13.98 o 
   3  -4   6       15.31       -6.50      7.83 o 
   4  -4   6      388.08      396.96     21.09 o 
   5  -4   6       10.51        7.52     10.15 o 
   6  -4   6       11.29       -8.72     10.13 o 
   7  -4   6     1324.15     1197.59     72.24 o 
   8  -4   6     3265.82     3154.57    124.53 o 
   9  -4   6     1890.50     1968.26    106.41 o 
  10  -4   6     1620.05     1791.44    104.10 o 
  -7  -3   6      712.48      783.31     61.03 o 
  -6  -3   6     2778.75     3024.97     77.92 o 
  -5  -3   6     1111.70     1131.39     46.35 o 
  -4  -3   6     2106.99     2123.70     57.73 o 
  -3  -3   6      375.95      320.43     37.28 o 
  -2  -3   6     1610.72     1426.35     42.95 o 
  -1  -3   6     5168.08     5185.88     79.87 o 
   0  -3   6     5646.05     5504.43     79.14 o 
   1  -3   6      117.85      103.43      8.82 o 
   2  -3   6      556.80      491.40     22.34 o 
   3  -3   6     2021.94     1865.25     38.24 o 
   4  -3   6     1689.21     1711.59     38.30 o 
   5  -3   6     1287.00     1168.03     33.17 o 
   6  -3   6       37.53       27.96     12.44 o 
   7  -3   6        7.45       -0.43     16.22 o 
   8  -3   6      988.17     1004.76     59.68 o 
   9  -3   6      439.79      349.22     55.84 o 
  10  -3   6      941.92      942.23     78.64 o 
  11  -3   6      679.01      650.62     72.98 o 
  -7  -2   6      216.01      179.27     27.45 o 
  -6  -2   6     2223.39     2382.92    131.05 o 
  -5  -2   6     1158.54     1028.54     44.28 o 
  -4  -2   6     6180.68     6473.31    101.69 o 
  -3  -2   6     4394.24     4266.16     75.84 o 
  -2  -2   6     1960.74     1865.61     45.88 o 
  -1  -2   6      283.56      241.36     19.23 o 
   0  -2   6     3874.31     3806.32     60.74 o 
   1  -2   6      393.14      375.73     18.45 o 
   2  -2   6      760.55      696.99     20.94 o 
   3  -2   6     1366.72     1357.04     30.63 o 
   4  -2   6     4354.98     4213.95     58.14 o 
   5  -2   6     7753.96     7792.51    102.52 o 
   6  -2   6     2495.39     2471.28     48.60 o 
   7  -2   6     1137.06     1153.25     46.81 o 
   8  -2   6       44.81       12.00     30.46 o 
   9  -2   6        0.04      -24.72     24.72 o 
  10  -2   6      209.15       91.64     41.41 o 
  11  -2   6      173.00      130.93     43.43 o 
  -8  -1   6       72.28       13.49     32.89 o 
  -7  -1   6      119.25       62.25     47.89 o 
  -6  -1   6     1498.80     1513.68     54.47 o 
  -5  -1   6     1681.74     1574.53     51.00 o 
  -4  -1   6     4213.67     4488.81     81.63 o 
  -3  -1   6    12013.41    12218.97    137.58 o 
  -2  -1   6     8659.67     8618.89    102.99 o 
  -1  -1   6    19717.04    19744.58    174.23 o 
   0  -1   6     2679.90     2608.38     43.70 o 
   1  -1   6      928.36      848.93     23.68 o 
   2  -1   6     1025.44     1013.67     23.21 o 
   3  -1   6     1653.15     1621.16     31.33 o 
   4  -1   6      331.72      276.13     15.29 o 
   5  -1   6     3815.61     3741.04     55.29 o 
   6  -1   6     8748.88     8972.37     94.22 o 
   7  -1   6    11195.40    11804.37    154.03 o 
   8  -1   6     4670.51     4624.13    145.46 o 
   9  -1   6     1308.34     1378.96     64.01 o 
  10  -1   6       21.63       14.54     42.94 o 
  11  -1   6        5.07      -21.22     29.30 o 
  12  -1   6       60.09       32.15     39.34 o 
  -8   0   6        2.84      -23.64     33.14 o 
  -7   0   6        0.88      -14.34     14.34 o 
  -6   0   6      253.41      226.86     29.15 o 
  -5   0   6     1123.60     1082.84     43.40 o 
  -4   0   6     3134.15     3057.72     65.26 o 
  -3   0   6    12390.36    12213.02    218.24 o 
  -2   0   6     9857.69    10263.38    123.96 o 
  -1   0   6    16593.04    17105.93    151.61 o 
   0   0   6     6069.92     6040.35     65.77 o 
   1   0   6      759.77      646.53     41.02 o 
   2   0   6      782.62      706.09     31.86 o 
   3   0   6      267.13      272.91     13.86 o 
   4   0   6        2.41        9.61      6.44 o 
   5   0   6      153.20      186.49     19.83 o 
   6   0   6     1526.34     1348.19     36.40 o 
   7   0   6     6457.92     6514.23    115.37 o 
   8   0   6     5284.81     5368.11    102.54 o 
   9   0   6     4229.99     4415.01     97.91 o 
  10   0   6     2012.73     2117.33     72.74 o 
  11   0   6      388.95      371.82     59.98 o 
  12   0   6       20.97      -14.08     29.45 o 
  -8   1   6        0.24      -23.09     23.09 o 
  -7   1   6      197.12      220.15     58.70 o 
  -6   1   6      617.29      606.44     36.60 o 
  -5   1   6        1.11      -13.27     13.91 o 
  -4   1   6      135.22       97.32     21.76 o 
  -3   1   6     6586.43     6301.03    114.02 o 
  -2   1   6     4226.22     4112.64     92.47 o 
  -1   1   6    15621.88    15834.46    172.84 o 
   0   1   6     8184.17     8308.43    156.34 o 
   1   1   6     6213.46     6421.02    127.73 o 
   2   1   6     3536.69     3699.70     44.74 o 
   3   1   6      637.19      577.89     17.28 o 
   4   1   6      150.37      163.98     15.28 o 
   5   1   6       42.26       30.65      7.91 o 
   6   1   6      297.03      270.20     18.28 o 
   7   1   6     2083.51     1927.33     55.69 o 
   8   1   6     1650.85     1658.64     59.14 o 
   9   1   6     4318.80     4234.54     94.95 o 
  10   1   6     3710.18     3652.97     93.62 o 
  11   1   6     1308.17     1383.99     94.71 o 
  12   1   6      604.66      666.87     69.33 o 
  -8   2   6      229.32      184.70     47.71 o 
  -7   2   6      120.87      124.16     25.73 o 
  -6   2   6      219.54      264.82     39.57 o 
  -5   2   6      486.57      465.47     31.44 o 
  -4   2   6     2186.32     2224.12     57.88 o 
  -3   2   6       56.19       33.50     13.70 o 
  -2   2   6      188.86      226.72     17.68 o 
  -1   2   6     5746.93     5847.96     71.89 o 
   0   2   6    13444.80    13399.04    120.82 o 
   1   2   6     6612.77     6700.76    128.96 o 
   2   2   6     9355.69     9726.53     90.48 o 
   3   2   6     3102.14     3217.29     40.48 o 
   4   2   6     1361.09     1488.86     28.66 o 
   5   2   6      147.67      163.08     17.31 o 
   6   2   6      316.21      277.77     14.12 o 
   7   2   6       26.06      -10.12     20.98 o 
   8   2   6      196.80      164.08     35.60 o 
   9   2   6      169.04      133.05     26.64 o 
  10   2   6     1751.49     1750.73     85.01 o 
  11   2   6     1020.58     1105.24     57.42 o 
  12   2   6     1479.01     1634.98     70.60 o 
  13   2   6      429.14      357.78     62.54 o 
  -8   3   6       23.06      -27.43     27.43 o 
  -7   3   6       65.24       43.91     21.00 o 
  -6   3   6      307.09      274.56     50.89 o 
  -5   3   6      125.57      100.21     21.67 o 
  -4   3   6     7641.19     7767.78    115.95 o 
  -3   3   6     3194.57     3133.04     67.36 o 
  -2   3   6     2692.18     2555.24     54.02 o 
  -1   3   6      753.56      867.82     28.44 o 
   0   3   6     1710.36     1705.70     34.13 o 
   1   3   6     5387.49     5698.60    119.80 o 
   2   3   6     6505.42     6673.01     72.80 o 
   3   3   6     2337.41     2343.17     39.40 o 
   4   3   6       50.92       70.66      8.93 o 
   5   3   6      642.51      751.67     60.79 o 
   6   3   6      727.34      662.37     34.32 o 
   7   3   6     1832.16     1844.16     53.47 o 
   8   3   6      603.91      609.73     35.96 o 
   9   3   6     1221.95     1313.39     53.80 o 
  10   3   6        7.57      -18.01     31.49 o 
  11   3   6      396.62      388.09     41.14 o 
  12   3   6      537.05      604.44     49.21 o 
  13   3   6      306.94      336.46     64.55 o 
  -8   4   6        6.71      -16.00     31.61 o 
  -7   4   6      133.19      149.45     44.81 o 
  -6   4   6       75.00       66.86     47.37 o 
  -5   4   6       96.90       90.79     21.26 o 
  -4   4   6     1735.53     1757.62     56.19 o 
  -3   4   6     6704.01     6612.25    103.04 o 
  -2   4   6     6863.80     6911.65    253.02 o 
  -1   4   6    10470.62    11015.98    122.86 o 
   0   4   6      823.24      823.78     27.33 o 
   1   4   6       17.41       45.87     10.27 o 
   2   4   6      206.03      198.32     14.15 o 
   3   4   6        2.38        6.34     11.82 o 
   4   4   6        5.73       10.67      6.31 o 
   5   4   6       61.45       71.42     14.49 o 
   6   4   6     1046.02     1038.75     46.61 o 
   7   4   6     1348.96     1235.45     44.58 o 
   8   4   6     1524.03     1556.45     53.31 o 
   9   4   6      695.85      628.92     39.11 o 
  10   4   6      505.08      515.95     71.60 o 
  11   4   6      142.81      137.39     28.86 o 
  12   4   6        5.73      -16.56     21.16 o 
  13   4   6       18.29      -28.86     32.40 o 
  -8   5   6       55.19        6.50     35.95 o 
  -7   5   6        3.23      -28.36     28.36 o 
  -6   5   6       47.08       11.84     42.05 o 
  -5   5   6       34.58       35.82     20.58 o 
  -4   5   6        9.96      -13.25     13.25 o 
  -3   5   6     1397.24     1518.35     50.17 o 
  -2   5   6     1879.28     2012.54     53.91 o 
  -1   5   6     9467.74     9793.01    120.70 o 
   0   5   6    13335.54    13719.21    164.54 o 
   1   5   6    22212.08    23400.09    178.19 o 
   2   5   6     4470.24     4547.72    117.96 o 
   3   5   6      163.61      134.52     14.90 o 
   4   5   6     2866.46     2927.52     44.51 o 
   5   5   6     2554.67     2546.02     55.11 o 
   6   5   6       69.04       64.84     23.61 o 
   7   5   6     1187.03     1208.77     43.74 o 
   8   5   6     1532.73     1574.61     53.10 o 
   9   5   6     3800.39     3964.08    122.19 o 
  10   5   6     2036.77     2119.05    141.57 o 
  11   5   6     1314.29     1329.04     68.94 o 
  12   5   6      125.65      108.24     58.94 o 
  -7   6   6       16.64       -5.27     30.28 o 
  -6   6   6       12.12      -21.52     21.52 o 
  -5   6   6        2.25      -21.33     26.37 o 
  -4   6   6       26.74        8.41     17.27 o 
  -3   6   6      536.85      544.58     44.22 o 
  -2   6   6     1170.14     1163.70     52.44 o 
  -1   6   6     4458.45     4440.72     81.08 o 
   0   6   6     6586.58     7111.72    131.33 o 
   1   6   6    10023.89    10419.89    150.41 o 
   2   6   6     8540.79     8636.67    142.01 o 
   3   6   6     2865.59     2783.84     74.60 o 
   4   6   6     1546.42     1515.19     56.97 o 
   5   6   6       94.05       96.96     14.83 o 
   6   6   6      530.93      527.67     41.39 o 
   7   6   6       64.80       32.96     20.53 o 
   8   6   6       45.85       28.11     15.43 o 
   9   6   6     1935.41     1970.71     62.91 o 
  10   6   6     2331.19     2623.05     77.32 o 
  11   6   6     1714.81     1935.17     74.82 o 
  12   6   6      900.24      963.17     55.70 o 
  -7   7   6      290.08      302.44     57.71 o 
  -6   7   6        1.63       -9.60     20.73 o 
  -5   7   6       34.10       15.72     32.94 o 
  -4   7   6      454.26      457.41     37.35 o 
  -3   7   6       41.12        9.47     37.94 o 
  -2   7   6       20.77       23.04     22.06 o 
  -1   7   6      629.69      599.02     42.79 o 
   0   7   6     1356.10     1411.20     60.42 o 
   1   7   6     3676.30     3634.97     59.48 o 
   3   7   6     2316.07     2182.31     71.84 o 
   4   7   6     2115.82     2008.19     71.01 o 
   5   7   6     2044.96     2002.80     52.10 o 
   6   7   6      112.18      100.44     18.19 o 
   7   7   6       18.96       15.06     13.04 o 
   8   7   6       73.98       20.56     16.99 o 
   9   7   6        5.03      -21.45     23.29 o 
  10   7   6      159.31      167.08     48.99 o 
  11   7   6      460.45      454.55     41.65 o 
  12   7   6     1237.56     1317.44     97.15 o 
  -6   8   6      325.34      266.00     54.31 o 
  -5   8   6      178.10      137.32     33.46 o 
  -4   8   6      251.53      292.91     98.58 o 
  -3   8   6      962.55      927.90     64.65 o 
  -2   8   6     2366.10     2349.88     91.74 o 
  -1   8   6      705.26      719.36     51.80 o 
   0   8   6      134.29      141.37     28.36 o 
   1   8   6      525.53      509.02     26.07 o 
   2   8   6     2527.43     2637.66     54.65 o 
   3   8   6     2702.36     2466.04     83.36 o 
   4   8   6     3025.14     2873.06     90.95 o 
   5   8   6     1711.37     1690.21     50.23 o 
   6   8   6      237.40      244.04     26.34 o 
   7   8   6       18.90       10.86     15.03 o 
   8   8   6      111.62       55.83     20.80 o 
   9   8   6      512.84      499.65     60.17 o 
  10   8   6       11.05      -25.41     25.41 o 
  11   8   6        0.23      -28.56     28.56 o 
  12   8   6      188.01      158.80     52.54 o 
  -5   9   6      308.31      325.90     41.48 o 
  -4   9   6       12.48      -25.46     25.46 o 
  -3   9   6      252.04      298.30     47.81 o 
  -2   9   6     1863.66     1693.20     82.87 o 
  -1   9   6     2606.09     2762.17    103.75 o 
   0   9   6     1742.04     1778.63     80.41 o 
   1   9   6     1327.96     1377.96     71.65 o 
   2   9   6       31.06       32.08     19.06 o 
   3   9   6      754.09      640.43     48.90 o 
   4   9   6      841.00      806.07     53.72 o 
   5   9   6      182.39      218.95     25.05 o 
   6   9   6        8.63       12.61     22.26 o 
   7   9   6       80.54       75.04     29.05 o 
   8   9   6      205.18      143.64     37.23 o 
   9   9   6      637.51      695.63     60.81 o 
  10   9   6      391.27      403.92     58.94 o 
  11   9   6      222.43      288.60     59.19 o 
  -4  10   6       42.08        0.44     34.17 o 
  -3  10   6        3.81      -18.86     27.33 o 
  -2  10   6       45.39       19.11     30.09 o 
  -1  10   6     1104.17     1247.13     77.01 o 
   0  10   6     2305.62     2382.47    100.55 o 
   1  10   6     4690.96     4766.82    140.83 o 
   2  10   6     1578.88     1523.31     50.53 o 
   4  10   6      162.20      120.34     31.91 o 
   5  10   6      300.04      306.48     45.10 o 
   6  10   6       49.57       23.24     23.14 o 
   7  10   6       19.31       -1.53     25.26 o 
   8  10   6        4.80      -20.73     20.73 o 
   9  10   6      114.79      110.15     39.44 o 
  10  10   6      156.51      151.27     46.14 o 
  -3  11   6       86.59       84.35     41.12 o 
  -2  11   6        2.69      -14.08     24.42 o 
  -1  11   6      182.54      194.55     42.64 o 
   0  11   6      829.32      705.03     62.63 o 
   1  11   6     2123.85     2204.62    102.22 o 
   2  11   6     3041.78     3140.85     97.15 o 
   3  11   6     2789.68     2737.56     70.69 o 
   4  11   6     1376.91     1289.82     76.47 o 
   5  11   6       56.73       -3.74     22.45 o 
   6  11   6        0.04       -3.84     21.12 o 
   7  11   6      162.61      123.84     39.10 o 
   8  11   6        8.90      -20.09     25.95 o 
   9  11   6        1.85      -29.15     29.15 o 
  -1  12   6       10.64       -3.79     32.45 o 
   0  12   6       18.03       -7.83     28.26 o 
   1  12   6      196.13      197.31     46.68 o 
   2  12   6     1043.88     1013.40     48.55 o 
   3  12   6     1814.76     1963.44     64.11 o 
   5  12   6     1131.35     1254.12     81.25 o 
   6  12   6      633.54      575.58     59.73 o 
   7  12   6       66.09       23.39     30.58 o 
   8  12   6       65.11       42.10     38.06 o 
   2  13   6       29.96      -15.66     34.03 o 
   3  13   6      133.68      104.57     27.76 o 
   4  13   6      372.21      423.78     39.17 o 
   5  13   6      768.80      688.49     68.00 o 
   6  13   6      901.04      776.28     69.82 o 
   0 -10   7        1.18       -8.37     21.39 o 
   1 -10   7       14.26       11.35     21.18 o 
  -4  -9   7      907.58     1100.49     93.16 o 
  -3  -9   7     1147.96     1208.32     94.99 o 
  -2  -9   7     1550.14     1670.89     73.57 o 
  -1  -9   7      507.67      503.69     32.89 o 
   0  -9   7      292.45      294.82     39.25 o 
   1  -9   7       46.26       20.34     20.93 o 
   2  -9   7      125.53       82.08     25.63 o 
   3  -9   7        1.49       -1.27     21.61 o 
   4  -9   7       35.21        7.86     22.97 o 
   5  -9   7      118.55       99.61     43.23 o 
  -5  -8   7        7.47      -10.14     34.76 o 
  -4  -8   7      473.32      519.98     69.68 o 
  -3  -8   7     1281.94     1291.79     58.58 o 
  -2  -8   7     2024.96     2223.43    116.36 o 
  -1  -8   7     1419.84     1420.24     44.11 o 
   0  -8   7     1370.11     1499.06     44.35 o 
   1  -8   7      440.13      402.39     35.80 o 
   2  -8   7      238.09      226.78     32.47 o 
   3  -8   7        6.18       -2.82     18.33 o 
   4  -8   7        0.06      -17.65     17.65 o 
   5  -8   7       10.28      -11.38     20.05 o 
   6  -8   7      105.57       60.37     38.26 o 
  -6  -7   7       58.24       33.09     35.01 o 
  -5  -7   7      175.95      172.49     45.94 o 
  -4  -7   7       10.06       -1.18     28.26 o 
  -3  -7   7        2.34      -19.92     19.92 o 
  -2  -7   7      845.35      935.29     47.26 o 
  -1  -7   7     1770.82     1783.74     46.32 o 
   0  -7   7     3239.00     3300.14     60.78 o 
   1  -7   7      753.35      659.66     40.49 o 
   2  -7   7      623.03      556.68     38.03 o 
   3  -7   7        5.62       -3.85     19.82 o 
   4  -7   7       46.44       16.32     19.60 o 
   5  -7   7       82.58       50.30     22.10 o 
   6  -7   7       42.31       -2.07     30.97 o 
   7  -7   7      134.80       65.59     36.34 o 
   8  -7   7      130.20       90.70     40.08 o 
  -7  -6   7        3.55      -32.01     32.01 o 
  -6  -6   7       18.21       -7.24     29.54 o 
  -5  -6   7      255.98      199.18     48.31 o 
  -4  -6   7      718.42      590.40     63.08 o 
  -3  -6   7      634.33      578.58     36.94 o 
  -2  -6   7      187.18      146.37     27.33 o 
  -1  -6   7        5.73      -13.84     19.11 o 
   0  -6   7     1177.71     1121.47     34.00 o 
   1  -6   7     1148.75     1153.74     47.33 o 
   2  -6   7     1068.98     1043.83     46.57 o 
   3  -6   7      608.30      627.67     37.74 o 
   4  -6   7      193.70      160.39     34.27 o 
   5  -6   7       90.17       60.40     21.58 o 
   6  -6   7      918.23      853.09     47.42 o 
   7  -6   7      119.59       72.33     39.15 o 
   8  -6   7       66.49       40.33     33.98 o 
   9  -6   7        5.04      -23.04     32.99 o 
  -7  -5   7       15.87      -27.43     27.43 o 
  -6  -5   7       49.61      -11.33     30.28 o 
  -5  -5   7      334.88      277.37     50.52 o 
  -4  -5   7      784.06      718.18     65.20 o 
  -3  -5   7     2143.48     2335.15     65.64 o 
  -2  -5   7     1011.98      948.86     41.96 o 
  -1  -5   7     3605.28     3698.06     79.64 o 
   0  -5   7     1402.46     1421.88     34.93 o 
   1  -5   7      364.53      341.84     29.69 o 
   2  -5   7       32.75       47.09     32.99 o 
   3  -5   7     4770.87     4867.54     92.96 o 
   4  -5   7      998.53     1033.52     34.99 o 
   5  -5   7       29.99        9.68     13.30 o 
   6  -5   7     2114.39     2154.18     53.95 o 
   7  -5   7     2404.43     2507.60    108.33 o 
   8  -5   7     1291.78     1295.97     85.09 o 
   9  -5   7      350.63      367.34     58.84 o 
  10  -5   7       41.94       31.66     40.82 o 
  -7  -4   7        1.19        3.59     31.91 o 
  -6  -4   7       15.63       30.78     33.09 o 
  -5  -4   7      320.59      246.11     46.78 o 
  -4  -4   7     1030.35      849.60     68.10 o 
  -3  -4   7     3022.20     3168.78     72.34 o 
  -2  -4   7     4067.23     4181.26     81.27 o 
  -1  -4   7     4258.20     4318.24    110.55 o 
   0  -4   7     6378.66     6478.65     70.84 o 
   1  -4   7      443.17      401.93     26.87 o 
   2  -4   7     1395.47     1441.01     35.59 o 
   3  -4   7      193.84      164.90     15.61 o 
   4  -4   7       28.15       15.74     10.45 o 
   5  -4   7       18.12        6.81     10.38 o 
   6  -4   7       13.49      -10.84     10.84 o 
   7  -4   7      574.78      508.38     37.15 o 
   8  -4   7     1588.42     1442.46     87.99 o 
   9  -4   7     2394.38     2816.93    125.66 o 
  10  -4   7     1549.74     1619.54    101.04 o 
  -7  -3   7       25.98       24.42     33.09 o 
  -6  -3   7        1.02      -17.43     26.54 o 
  -5  -3   7       83.49       21.32     28.71 o 
  -4  -3   7      234.44      254.58     45.25 o 
  -3  -3   7     1918.68     1893.93     53.09 o 
  -2  -3   7     5949.50     6028.44    109.09 o 
  -1  -3   7     4540.73     4456.31     76.58 o 
   0  -3   7     8801.49     8920.26     69.62 o 
   1  -3   7     3188.85     3133.59     48.86 o 
   2  -3   7     6062.39     6112.92     71.90 o 
   3  -3   7     2253.09     2162.83     42.37 o 
   4  -3   7     1619.18     1518.04     36.91 o 
   5  -3   7       36.62       21.60     11.37 o 
   6  -3   7       21.72       18.19     11.24 o 
   7  -3   7      530.64      510.81     27.23 o 
   8  -3   7      737.34      611.03     42.64 o 
   9  -3   7     1461.15     1494.82     62.75 o 
  10  -3   7     1869.24     2035.33    107.79 o 
  11  -3   7     1674.65     1709.99    105.23 o 
  -7  -2   7      366.88      314.60     53.33 o 
  -6  -2   7      181.14      102.86     35.65 o 
  -5  -2   7      243.92      172.93     39.10 o 
  -4  -2   7      593.54      579.71     56.63 o 
  -3  -2   7      170.22      133.53     33.83 o 
  -2  -2   7      235.50      223.52     19.47 o 
  -1  -2   7     1649.48     1661.71     41.85 o 
   0  -2   7     9933.12    10143.64    198.88 o 
   1  -2   7     9079.19     8984.15     85.59 o 
   2  -2   7    14995.69    15244.23    123.97 o 
   3  -2   7     7409.90     7454.83     80.04 o 
   4  -2   7     1209.10     1224.78     32.02 o 
   5  -2   7      294.43      280.69     19.29 o 
   6  -2   7      252.29      245.87     19.14 o 
   7  -2   7      277.06      230.99     27.66 o 
   8  -2   7        0.47       -9.31     14.63 o 
   9  -2   7      270.00      239.00     35.16 o 
  10  -2   7      794.60      684.74     47.45 o 
  11  -2   7     1321.21     1356.29     91.88 o 
  -8  -1   7      386.47      460.21     63.77 o 
  -7  -1   7       60.76       61.21     36.09 o 
  -6  -1   7      152.94      162.45     41.56 o 
  -5  -1   7        0.69        7.88     21.72 o 
  -4  -1   7      946.90      869.79     66.97 o 
  -3  -1   7     2002.02     2025.94     50.91 o 
  -2  -1   7     1033.28     1063.06     33.65 o 
  -1  -1   7      320.97      202.52     21.20 o 
   0  -1   7     1654.75     1575.71     71.65 o 
   1  -1   7     4059.24     4135.35     85.90 o 
   2  -1   7     8671.17     8524.31     85.93 o 
   3  -1   7     5789.77     5464.88     63.71 o 
   4  -1   7      565.96      527.92     21.47 o 
   5  -1   7     1578.07     1639.10     51.09 o 
   6  -1   7      105.78       89.76     15.56 o 
   7  -1   7       84.83      102.21     20.65 o 
   8  -1   7       54.99       45.95     18.92 o 
   9  -1   7        0.49      -14.24     16.26 o 
  10  -1   7      116.85       56.24     24.30 o 
  11  -1   7      331.19      392.35     63.96 o 
  12  -1   7      625.10      771.36     77.46 o 
  -8   0   7       14.19      -30.58     30.58 o 
  -7   0   7       28.56       36.93     35.01 o 
  -6   0   7       65.58      103.70     38.80 o 
  -5   0   7      148.51      123.25     36.59 o 
  -4   0   7      330.83      316.23     46.63 o 
  -3   0   7     1400.45     1336.99     77.01 o 
  -2   0   7      594.89      491.87     25.19 o 
  -1   0   7     4037.97     3885.45     96.51 o 
   0   0   7     2573.29     2587.81     90.01 o 
   1   0   7     3623.75     3851.92    106.26 o 
   2   0   7      125.25      125.50     10.45 o 
   3   0   7     4080.69     4124.36     75.48 o 
   4   0   7     2527.06     2639.61     42.91 o 
   5   0   7     4113.55     3988.67     64.08 o 
   6   0   7      122.69       72.59     14.54 o 
   7   0   7        3.81       17.15     46.48 o 
   8   0   7        1.53      -13.58     14.15 o 
   9   0   7      151.26      149.75     26.91 o 
  10   0   7      303.99      320.28     41.81 o 
  11   0   7       47.77        6.72     22.08 o 
  12   0   7       20.92      -16.25     36.44 o 
  -8   1   7      147.91       92.33     43.18 o 
  -7   1   7       14.16       -6.20     29.05 o 
  -6   1   7       16.03      -25.75     25.75 o 
  -5   1   7       84.03       17.48     24.77 o 
  -4   1   7        8.16      -16.84     20.39 o 
  -3   1   7      604.34      434.35     47.67 o 
  -2   1   7     1453.12     1338.58     35.75 o 
  -1   1   7    12688.23    12827.81    122.01 o 
   0   1   7    14446.29    14347.73    233.99 o 
   1   1   7    11438.12    11723.83    200.02 o 
   2   1   7    10196.09    10055.00    174.51 o 
   3   1   7      249.29      231.73     12.53 o 
   4   1   7       16.45       15.52      7.52 o 
   5   1   7     4433.12     4266.74     56.03 o 
   6   1   7     1980.56     1930.50     37.37 o 
   7   1   7       10.87        3.79     13.37 o 
   8   1   7      567.64      511.51     38.95 o 
   9   1   7     2026.12     2043.47     67.27 o 
  10   1   7     1967.21     1963.88    137.60 o 
  11   1   7      728.21      677.84     46.86 o 
  12   1   7      185.87      153.99     81.32 o 
  -8   2   7      691.51      807.99     78.15 o 
  -6   2   7      250.59      161.17     40.77 o 
  -5   2   7      135.90      141.27     36.09 o 
  -4   2   7        8.18      -19.60     19.60 o 
  -3   2   7     1713.01     1495.20     77.46 o 
  -2   2   7     2432.47     2309.14     48.06 o 
  -1   2   7     2956.52     2919.25     76.27 o 
   0   2   7     6916.84     6424.62    141.96 o 
   1   2   7     6091.00     6140.25    132.46 o 
   2   2   7    32524.44    33635.86    405.79 o 
   3   2   7     8046.31     8585.27     87.18 o 
   4   2   7     8890.04     9463.88     89.69 o 
   5   2   7      842.22      848.46     24.19 o 
   6   2   7      399.91      378.56     17.20 o 
   7   2   7      485.51      446.06     28.51 o 
   8   2   7       18.93       -1.33     14.11 o 
   9   2   7      296.24      291.33     33.14 o 
  10   2   7     1817.90     1916.27     68.00 o 
  11   2   7     1651.02     1908.81     72.89 o 
  12   2   7      876.64     1050.61     60.11 o 
  -8   3   7     1186.58     1271.06     92.57 o 
  -7   3   7     1432.06     1563.06     98.33 o 
  -6   3   7      604.94      647.03     63.62 o 
  -5   3   7      287.60      333.66     50.08 o 
  -4   3   7      100.24      112.61     31.42 o 
  -3   3   7        0.87       -1.27     21.10 o 
  -2   3   7      857.56      849.26     39.02 o 
  -1   3   7      443.39      360.13     33.14 o 
   0   3   7     4910.47     4646.38    118.77 o 
   1   3   7     3258.97     3338.63     44.63 o 
   2   3   7    15338.68    15533.11    228.23 o 
   3   3   7    11199.62    12134.35    113.69 o 
   4   3   7     9110.35     9332.52     85.43 o 
   5   3   7    10003.53     9997.50     92.03 o 
   6   3   7     2174.48     2084.56     52.54 o 
   7   3   7      494.10      526.14     30.44 o 
   8   3   7      130.74      112.97     20.85 o 
   9   3   7        0.01      -20.31     20.31 o 
  10   3   7       55.97       -8.45     18.61 o 
  11   3   7      796.63      788.66     49.63 o 
  12   3   7     1000.15     1213.40     62.62 o 
  13   3   7     1381.39     1559.61     73.57 o 
  -8   4   7      323.22      341.78     65.10 o 
  -7   4   7      627.18      767.76     76.27 o 
  -6   4   7     2131.88     2261.78    114.88 o 
  -5   4   7      919.91      831.29     69.13 o 
  -4   4   7     1067.33      962.66     69.09 o 
  -3   4   7      312.43      282.45     25.31 o 
  -2   4   7      263.74      245.64     22.71 o 
  -1   4   7     2142.49     2107.52     48.31 o 
   0   4   7       73.04       71.22     15.51 o 
   1   4   7     1005.41     1053.69     56.16 o 
   2   4   7    12060.93    12301.42    198.00 o 
   3   4   7    14517.63    15136.74    138.94 o 
   4   4   7     9414.79     9640.67     88.97 o 
   5   4   7     9631.05     9767.59     91.52 o 
   6   4   7     2815.58     2809.05     62.15 o 
   7   4   7      979.16     1009.31     40.83 o 
   8   4   7       29.47        1.62     16.30 o 
   9   4   7       29.88       -1.60     16.12 o 
  10   4   7        1.66      -14.26     14.26 o 
  11   4   7       14.57      -25.88     25.88 o 
  12   4   7      417.98      421.06     61.48 o 
  13   4   7      337.81      408.14     49.24 o 
  -7   5   7       11.69      -25.95     25.95 o 
  -6   5   7      411.38      369.31     61.65 o 
  -5   5   7     1374.56     1191.39     83.41 o 
  -4   5   7     1205.29     1237.47     80.56 o 
  -3   5   7      400.28      412.67     30.75 o 
  -2   5   7      468.24      482.14     28.96 o 
  -1   5   7     1790.51     1797.78     47.95 o 
   0   5   7     1612.86     1632.50     42.61 o 
   1   5   7     1035.50      993.23     31.95 o 
   2   5   7        8.97       -5.47     13.54 o 
   3   5   7     4740.04     4745.06     68.84 o 
   4   5   7     3765.81     3605.58     59.46 o 
   5   5   7     8624.57     8739.63    102.48 o 
   6   5   7     1799.61     1800.49     50.16 o 
   7   5   7     1269.07     1148.18     43.80 o 
   8   5   7       43.32       14.02     15.26 o 
   9   5   7        1.02      -14.62     15.28 o 
  10   5   7        0.33      -18.45     24.35 o 
  11   5   7       74.48       60.03     24.31 o 
  12   5   7        4.33      -27.88     35.40 o 
  -7   6   7       98.85       35.06     36.00 o 
  -6   6   7       10.66        8.47     33.83 o 
  -5   6   7       27.92      -13.15     32.25 o 
  -4   6   7      105.41       67.90     34.76 o 
  -3   6   7      181.88      155.31     33.29 o 
  -2   6   7      236.88      213.83     25.02 o 
  -1   6   7       51.59       36.60     14.46 o 
   0   6   7      953.35      931.01     36.15 o 
   1   6   7     4334.43     4331.06     74.52 o 
   2   6   7     8582.82     8991.18     80.28 o 
   3   6   7      734.29      708.85     29.13 o 
   4   6   7      135.45       98.18     19.62 o 
   5   6   7     1066.06     1004.17     28.87 o 
   6   6   7     1594.32     1586.69     47.84 o 
   7   6   7     2521.89     2393.70     62.14 o 
   8   6   7     1037.77     1024.01     43.99 o 
   9   6   7       13.75       12.34     24.89 o 
  10   6   7        0.32      -12.79     17.71 o 
  11   6   7      128.36      121.60     30.69 o 
  12   6   7      224.67      212.18     37.92 o 
  -6   7   7      593.65      578.58     69.63 o 
  -5   7   7       95.81       16.10     38.06 o 
  -3   7   7      100.05       37.60     57.44 o 
  -2   7   7      108.90      110.68     22.70 o 
  -1   7   7       15.59       -2.44     14.20 o 
   0   7   7      829.29      831.83     37.45 o 
   1   7   7     3132.84     3159.89     88.39 o 
   2   7   7     8258.66     8634.47    145.16 o 
   3   7   7     5332.70     5569.20    117.49 o 
   4   7   7     3491.73     3434.85     92.23 o 
   5   7   7     1091.14     1052.19     63.67 o 
   6   7   7       33.37        4.98     11.63 o 
   7   7   7      591.33      484.66     31.31 o 
   8   7   7      459.61      491.52     32.92 o 
   9   7   7        7.69      -11.45     17.06 o 
  10   7   7       15.52       -7.68     19.75 o 
  11   7   7      103.88       95.51     29.71 o 
  12   7   7      314.34      355.26     43.84 o 
  -5   8   7      642.76      694.49     71.50 o 
  -4   8   7      312.43      276.83     52.15 o 
  -3   8   7      193.44      120.99     41.26 o 
  -2   8   7        2.97      -29.04     30.85 o 
  -1   8   7        7.04        2.07     19.75 o 
   0   8   7      249.34      257.63     35.16 o 
   1   8   7      475.99      468.38     40.57 o 
   2   8   7     2936.00     3225.06     59.72 o 
   3   8   7     4238.37     4187.60    109.41 o 
   4   8   7     7396.71     7295.84    149.05 o 
   5   8   7     4839.31     4803.63     87.95 o 
   6   8   7     1926.77     1954.48     56.56 o 
   7   8   7      493.11      449.03     31.71 o 
   8   8   7        2.08      -14.06     14.06 o 
   9   8   7       16.67        1.66     17.41 o 
  10   8   7       49.14       39.32     20.66 o 
  11   8   7        1.80      -22.95     27.92 o 
  12   8   7      170.25      218.88     56.18 o 
  -4   9   7      831.03      873.14     80.51 o 
  -3   9   7      242.63      175.40     47.37 o 
  -2   9   7      162.56      168.11     38.95 o 
  -1   9   7        0.99       15.71     21.37 o 
   0   9   7      169.31      213.46     35.55 o 
   1   9   7       18.10        4.73     20.34 o 
   2   9   7       67.09       66.07     15.13 o 
   4   9   7     1541.65     1395.09     68.59 o 
   5   9   7     2575.42     2508.13     65.30 o 
   6   9   7     3892.85     3926.59     83.67 o 
   7   9   7     3243.32     3189.20     77.17 o 
   8   9   7      563.50      636.83     56.82 o 
   9   9   7        8.71       23.93     29.25 o 
  10   9   7       24.33        2.27     29.40 o 
  11   9   7       30.89       39.49     37.57 o 
  -3  10   7      684.91      608.72     68.10 o 
  -2  10   7      197.41      154.96     40.48 o 
  -1  10   7        9.17       37.52     26.69 o 
   0  10   7      233.92      209.22     39.59 o 
   1  10   7      265.69      274.37     41.95 o 
   2  10   7      149.26      157.44     36.56 o 
   3  10   7       17.12      -10.34     20.98 o 
   4  10   7      271.62      203.41     38.06 o 
   5  10   7     1124.38      977.63     64.55 o 
   6  10   7     1878.83     1726.44     85.38 o 
   7  10   7     2337.59     2440.82    103.41 o 
   8  10   7      851.76      859.30     66.87 o 
   9  10   7      656.63      725.07     65.24 o 
  10  10   7      182.52      175.10     44.37 o 
  -1  11   7      425.92      398.56     54.61 o 
   0  11   7       15.51       -3.50     24.87 o 
   1  11   7      524.46      493.15     53.08 o 
   2  11   7      776.87      784.39     39.21 o 
   3  11   7      414.05      372.76     33.75 o 
   4  11   7       39.64       12.21     25.56 o 
   5  11   7      377.20      303.57     47.76 o 
   6  11   7      308.56      247.73     47.03 o 
   7  11   7      612.64      601.77     57.56 o 
   8  11   7      221.29      168.85     41.02 o 
   9  11   7      179.99      116.21     39.79 o 
   0  12   7      223.18      206.22     45.25 o 
   1  12   7       33.41       20.34     31.02 o 
   2  12   7      180.15      216.27     47.91 o 
   3  12   7      995.81      971.36    103.33 o 
   4  12   7     1841.89     1811.60     60.98 o 
   5  12   7     1291.84     1142.24     76.37 o 
   6  12   7      524.44      542.73     59.19 o 
   7  12   7       17.96      -25.31     25.31 o 
   8  12   7      206.04      131.37     43.48 o 
   3  13   7      244.24      204.53     31.90 o 
   4  13   7     1346.85     1479.48    120.07 o 
  -2  -9   8      213.60      168.60     55.74 o 
  -1  -9   8       83.07        3.55     33.34 o 
   0  -9   8        7.93       -5.32     31.07 o 
   1  -9   8       24.46      -14.62     19.02 o 
   2  -9   8      473.85      478.91     41.89 o 
   3  -9   8      702.06      839.54     52.79 o 
  -4  -8   8      156.62       82.23     45.70 o 
  -3  -8   8      503.24      498.07     75.09 o 
  -2  -8   8      271.94      315.93     62.24 o 
  -1  -8   8      438.42      430.17     63.67 o 
   0  -8   8      201.75      208.63     50.13 o 
   1  -8   8      305.38      345.05     60.05 o 
   2  -8   8        0.07      -14.81     14.81 o 
   3  -8   8        0.34      -15.27     15.27 o 
   4  -8   8      165.32      168.43     31.30 o 
   5  -8   8      209.32      202.99     33.38 o 
   6  -8   8      219.55      156.29     48.21 o 
  -5  -7   8        8.56      -21.72     30.33 o 
  -4  -7   8        0.25      -20.43     28.46 o 
  -3  -7   8      345.47      357.93     57.96 o 
  -2  -7   8      362.41      440.95     63.32 o 
  -1  -7   8     1551.35     1586.99     98.33 o 
   0  -7   8     1359.87     1344.40     40.73 o 
   1  -7   8     2036.17     2015.20     68.02 o 
   2  -7   8      650.05      600.04     40.39 o 
   3  -7   8      286.80      306.76     43.11 o 
   4  -7   8      104.94       51.17     43.38 o 
   5  -7   8       42.15       10.56     19.45 o 
   6  -7   8       21.56      -20.60     21.59 o 
   7  -7   8       16.86        9.60     31.86 o 
  -6  -6   8      117.79       44.71     42.10 o 
  -5  -6   8      104.39       43.68     35.80 o 
  -4  -6   8      137.07       85.48     38.75 o 
  -3  -6   8        2.25      -23.19     23.19 o 
  -2  -6   8        3.12      -21.86     21.86 o 
  -1  -6   8      856.78      806.32     68.40 o 
   0  -6   8     2549.19     2592.06     51.99 o 
   1  -6   8     4610.13     4909.38    100.58 o 
   2  -6   8     4588.35     4910.77    115.84 o 
   3  -6   8     1875.50     1997.05     65.26 o 
   4  -6   8      516.24      437.54     34.35 o 
   5  -6   8       72.88       79.40     22.09 o 
   6  -6   8       10.31       -4.43     17.40 o 
   7  -6   8        0.00      -24.77     24.77 o 
   8  -6   8       27.20       -8.17     28.12 o 
  -6  -5   8      301.36      253.89     56.97 o 
  -5  -5   8      534.00      494.43     67.51 o 
  -4  -5   8       41.98       -3.35     28.95 o 
  -3  -5   8        2.15      -21.81     21.81 o 
  -2  -5   8       29.64        0.30     24.13 o 
  -1  -5   8        1.87      -21.08     21.08 o 
   0  -5   8      967.18      897.02     29.43 o 
   1  -5   8     2654.81     2760.44     69.54 o 
   2  -5   8     4193.21     4120.43    135.41 o 
   3  -5   8     3159.96     3338.98     88.41 o 
   4  -5   8     1802.00     1797.50     58.98 o 
   5  -5   8     1351.53     1418.92     67.73 o 
   6  -5   8      614.88      604.81     31.77 o 
   7  -5   8       74.16       34.22     15.61 o 
   8  -5   8        4.97      -23.49     23.49 o 
   9  -5   8        7.65      -11.28     30.63 o 
  -7  -4   8      564.37      496.45     69.97 o 
  -6  -4   8      312.45      287.27     53.57 o 
  -5  -4   8      444.12      479.16     66.92 o 
  -4  -4   8       45.31       20.09     28.36 o 
  -3  -4   8      101.07       68.99     32.20 o 
  -2  -4   8        0.45      -22.75     22.75 o 
  -1  -4   8        1.36      -19.65     19.65 o 
   0  -4   8      579.14      546.12     21.58 o 
   1  -4   8      567.11      543.30     30.74 o 
   2  -4   8      156.82      132.46     20.06 o 
   3  -4   8     2857.88     2955.82     54.25 o 
   4  -4   8     3614.55     3685.44     63.06 o 
   5  -4   8     3876.85     4002.04     68.91 o 
   6  -4   8     1829.32     1836.79     48.63 o 
   7  -4   8      209.13      176.92     26.68 o 
   8  -4   8        0.48      -17.38     19.20 o 
   9  -4   8       88.35      114.78     41.21 o 
  10  -4   8        0.66      -23.49     30.18 o 
  -7  -3   8       34.36      -35.16     35.16 o 
  -6  -3   8       42.03       52.79     39.59 o 
  -5  -3   8      223.65      221.24     50.77 o 
  -4  -3   8      131.06       88.78     35.40 o 
  -3  -3   8       10.67        6.99     25.61 o 
  -2  -3   8       38.74       19.89     26.69 o 
  -1  -3   8     2403.70     2223.28     98.33 o 
   0  -3   8     1834.59     1745.99     30.04 o 
   1  -3   8     3303.95     3239.64     51.75 o 
   2  -3   8      407.32      370.40     26.18 o 
   3  -3   8        3.88       -7.60      8.42 o 
   4  -3   8       90.31       90.55     13.72 o 
   5  -3   8      938.95      910.72     32.31 o 
   6  -3   8     2325.83     2391.68     52.74 o 
   7  -3   8      257.77      185.62     28.88 o 
   8  -3   8      319.60      323.37     37.55 o 
   9  -3   8      122.40      113.31     28.24 o 
  10  -3   8      123.04      119.95     41.41 o 
  11  -3   8      235.68      235.47     51.46 o 
  -7  -2   8      159.24       89.67     41.51 o 
  -6  -2   8       77.61       28.86     36.29 o 
  -5  -2   8       19.13      -28.66     28.66 o 
  -4  -2   8        0.22      -21.62     21.62 o 
  -3  -2   8      199.24      160.97     36.93 o 
  -2  -2   8        0.21      -15.71     16.10 o 
  -1  -2   8      974.77      961.97     64.70 o 
   0  -2   8      886.06      834.39     59.19 o 
   1  -2   8     2639.95     2621.33     43.89 o 
   2  -2   8     4941.17     4836.52     62.07 o 
   3  -2   8     3247.24     3187.00     51.11 o 
   4  -2   8     1629.65     1535.92     36.84 o 
   5  -2   8     1417.47     1390.79     36.61 o 
   6  -2   8      323.60      331.23     20.81 o 
   7  -2   8      351.99      292.73     30.08 o 
   8  -2   8     1566.18     1458.26     56.37 o 
   9  -2   8      161.75       71.60     24.57 o 
  10  -2   8      245.69      228.13     46.41 o 
  11  -2   8      335.68      312.24     56.77 o 
  -8  -1   8     1034.21     1119.05     91.05 o 
  -7  -1   8      957.10     1144.80     89.52 o 
  -6  -1   8      630.20      657.86     67.31 o 
  -5  -1   8      590.67      616.69     66.03 o 
  -4  -1   8        0.27      -14.48     23.68 o 
  -3  -1   8      170.05      143.09     37.62 o 
  -2  -1   8      103.68       68.59     29.40 o 
  -1  -1   8      957.79      967.19     62.88 o 
   0  -1   8      916.43      854.77     56.92 o 
   1  -1   8     2034.65     1841.78    128.27 o 
   2  -1   8     4316.22     4322.68     54.82 o 
   3  -1   8     5100.26     4897.76     65.25 o 
   4  -1   8     4683.29     4676.43     83.57 o 
   5  -1   8     8149.83     8359.15     92.34 o 
   6  -1   8     2758.47     2712.34     51.16 o 
   7  -1   8      324.65      325.20     30.73 o 
   8  -1   8        0.30       -5.28     16.53 o 
   9  -1   8      264.68      233.75     42.99 o 
  10  -1   8        2.02      -17.57     17.57 o 
  11  -1   8        6.12      -21.64     21.64 o 
  12  -1   8      402.55      487.39     67.71 o 
  -8   0   8      232.43      154.52     50.03 o 
  -7   0   8     1075.34     1006.34     83.86 o 
  -6   0   8     1708.89     1743.72    100.75 o 
  -5   0   8     3640.29     3830.45    142.75 o 
  -4   0   8      761.34      590.69     58.01 o 
  -3   0   8      882.35      746.89     61.40 o 
  -2   0   8      177.80      164.12     35.50 o 
  -1   0   8      276.80      215.72     34.81 o 
   0   0   8       71.64       84.20     25.85 o 
   1   0   8     1231.06     1278.64     66.43 o 
   2   0   8     9042.24     9224.45     96.02 o 
   3   0   8    10430.56    10360.33     94.49 o 
   4   0   8     9001.61     9192.50     91.27 o 
   5   0   8    10310.22    10321.78    101.55 o 
   6   0   8     5233.96     5189.48     69.81 o 
   7   0   8     2325.14     2336.36     77.28 o 
   8   0   8     1063.64     1073.00     46.48 o 
   9   0   8       40.18        5.04     16.49 o 
  10   0   8       10.70      -16.79     16.79 o 
  11   0   8        1.01      -17.87     17.87 o 
  12   0   8       42.00      -12.09     25.23 o 
  -8   1   8        4.66      -33.68     33.68 o 
  -7   1   8      342.24      307.66     60.07 o 
  -6   1   8      315.02      236.26     54.31 o 
  -5   1   8     1472.42     1462.21     90.46 o 
  -4   1   8      804.62      676.62     61.11 o 
  -3   1   8     3408.26     3334.06    121.53 o 
  -2   1   8     1693.97     1710.53     83.32 o 
  -1   1   8       27.59       27.18     20.04 o 
   0   1   8      383.74      350.10     38.36 o 
   1   1   8      904.91      853.84     54.31 o 
   2   1   8      135.24      123.20     25.95 o 
   3   1   8     4584.87     4472.72     51.41 o 
   4   1   8     4847.31     5124.78     61.65 o 
   5   1   8     8798.50     8634.99     88.55 o 
   6   1   8     6844.58     6766.57     78.42 o 
   7   1   8     2885.80     2874.51     69.23 o 
   8   1   8     1460.58     1385.42     52.36 o 
   9   1   8      145.90       99.27     31.76 o 
  10   1   8      121.26      107.14     27.33 o 
  11   1   8       27.80       -5.84     20.96 o 
  12   1   8       18.40      -23.08     23.52 o 
  -7   2   8        5.59      -30.78     30.78 o 
  -6   2   8       59.21      -33.34     33.34 o 
  -5   2   8       47.41       28.41     30.82 o 
  -4   2   8      588.83      583.80     58.10 o 
  -3   2   8     1310.14     1359.44     78.59 o 
  -2   2   8     2733.71     2614.65    102.27 o 
  -1   2   8      105.66       52.29     23.68 o 
   0   2   8      345.58      343.50     37.82 o 
   1   2   8     1328.73     1326.16     64.85 o 
   2   2   8     2407.47     2332.00     81.15 o 
   3   2   8     3176.80     3080.08     53.77 o 
   4   2   8      561.03      537.15     30.87 o 
   5   2   8      526.05      463.12     19.87 o 
   6   2   8     5838.16     6044.50     71.37 o 
   7   2   8     4634.83     4553.81     86.73 o 
   8   2   8     5237.16     5070.59    100.62 o 
   9   2   8     1359.90     1284.32     53.14 o 
  10   2   8      357.15      309.62     36.24 o 
  11   2   8       50.92       13.22     23.41 o 
  12   2   8       14.83      -21.15     21.88 o 
  -7   3   8      512.90      457.89     67.16 o 
  -6   3   8      481.59      420.17     64.51 o 
  -5   3   8       17.53      -25.56     26.59 o 
  -4   3   8        0.18      -22.31     22.31 o 
  -3   3   8       91.58      142.06     38.75 o 
  -2   3   8      525.29      532.89     50.57 o 
  -1   3   8      116.33       49.09     24.72 o 
   0   3   8       18.89        8.72     17.92 o 
   1   3   8     1399.31     1391.94     65.15 o 
   2   3   8     4638.00     4532.24    114.88 o 
   3   3   8     3206.52     3178.43     45.53 o 
   4   3   8     4471.13     4603.19     62.87 o 
   5   3   8     1683.57     1486.17     32.94 o 
   6   3   8       36.69       19.21     15.98 o 
   7   3   8     1078.39     1037.95     41.27 o 
   8   3   8     3438.43     3377.88     78.81 o 
   9   3   8      543.66      563.35     37.40 o 
  10   3   8      210.91      184.70     52.86 o 
  11   3   8        8.67       -0.37     29.08 o 
  12   3   8        8.91       -1.31     24.83 o 
  -7   4   8     1029.48     1219.90     94.30 o 
  -6   4   8     1617.89     1659.76    103.11 o 
  -5   4   8     1399.73     1604.12     98.73 o 
  -4   4   8      674.78      475.47     56.28 o 
  -3   4   8      875.00      901.65     67.90 o 
  -2   4   8       92.39       85.63     29.79 o 
  -1   4   8      205.79      198.00     36.93 o 
   0   4   8        1.11      -13.74     13.74 o 
   1   4   8      411.05      369.90     37.47 o 
   2   4   8     2903.19     2903.59     91.49 o 
   3   4   8     2110.78     1980.09     38.76 o 
   4   4   8     4173.26     4259.51     93.70 o 
   5   4   8     6448.86     6387.45     72.83 o 
   6   4   8     2144.99     2171.43     54.61 o 
   7   4   8     1366.34     1390.78     81.49 o 
   8   4   8      105.14      108.24     40.16 o 
   9   4   8      108.97       80.30     21.33 o 
  10   4   8      246.84      179.07     28.82 o 
  11   4   8      711.21      628.27     44.29 o 
  12   4   8       29.52       10.73     24.62 o 
  -7   5   8      477.41      561.30     69.53 o 
  -6   5   8      958.68     1034.65     86.86 o 
  -5   5   8     2509.40     2792.75    130.05 o 
  -4   5   8     1789.97     1964.47    104.34 o 
  -3   5   8     4385.80     4520.81    150.78 o 
  -2   5   8      768.76      739.25     60.47 o 
  -1   5   8      275.00      248.32     40.03 o 
   0   5   8       74.54       64.41     26.10 o 
   1   5   8        5.66      -17.48     17.48 o 
   2   5   8      379.04      335.71     13.17 o 
   3   5   8      571.70      557.95     23.82 o 
   4   5   8     1166.23     1141.90     33.77 o 
   5   5   8     9611.14     9724.50     96.00 o 
   6   5   8     7903.28     8607.37    154.27 o 
   7   5   8     7358.15     7457.71    210.16 o 
   8   5   8     3467.89     3417.16     79.33 o 
   9   5   8      396.30      355.75     42.67 o 
  10   5   8        0.04      -16.17     16.17 o 
  11   5   8      115.06       36.04     28.95 o 
  12   5   8       47.71        9.34     22.70 o 
  -6   6   8      150.19       57.12     44.56 o 
  -5   6   8     1402.55     1636.42    103.31 o 
  -4   6   8     2944.75     3309.68    140.44 o 
  -3   6   8     4116.30     4307.06    151.07 o 
  -2   6   8     2291.02     2516.80    110.94 o 
  -1   6   8      218.42      217.74     38.80 o 
   0   6   8      393.46      369.06     43.23 o 
   1   6   8        4.52       11.28     20.34 o 
   2   6   8       91.07      101.88     12.86 o 
   3   6   8     1313.11     1186.03     36.47 o 
   4   6   8     2502.00     2454.71     52.65 o 
   5   6   8     3752.95     3705.74     56.80 o 
   6   6   8     5355.83     5346.41     91.11 o 
   7   6   8     4512.87     4542.61     88.51 o 
   8   6   8     5175.46     5365.28    138.61 o 
   9   6   8     2388.04     2564.66     73.11 o 
  10   6   8     1007.65     1033.43     50.95 o 
  11   6   8       93.40       52.47     25.19 o 
  12   6   8        8.01      -21.95     21.95 o 
  -5   7   8       11.42      -27.97     32.70 o 
  -4   7   8      129.40       96.86     40.38 o 
  -3   7   8     1442.49     1486.63     96.27 o 
  -2   7   8     3228.49     3206.42    128.37 o 
  -1   7   8     3276.76     3356.71    126.40 o 
   0   7   8     2086.66     2077.38     94.89 o 
   1   7   8      100.00       55.54     27.57 o 
   2   7   8       80.29       66.31     21.28 o 
   3   7   8       11.78        0.01     24.18 o 
   4   7   8        0.10      -10.18     10.85 o 
   5   7   8       35.67       13.64     12.76 o 
   6   7   8      915.29      856.18     38.64 o 
   7   7   8     2088.81     1996.26     64.01 o 
   8   7   8     1619.21     1660.43     56.88 o 
   9   7   8     1357.39     1462.08     56.29 o 
  10   7   8     1310.12     1347.18     75.66 o 
  11   7   8      510.20      495.70     41.32 o 
  12   7   8      135.06      111.91     31.66 o 
  -5   8   8      219.46      260.68     59.04 o 
  -4   8   8      216.87      164.96     47.81 o 
  -3   8   8       28.97       33.24     33.48 o 
  -2   8   8      424.37      480.89     63.87 o 
  -1   8   8     1255.52     1186.56     81.59 o 
   0   8   8     2498.16     2453.14    107.54 o 
   1   8   8     2165.53     2106.58     95.13 o 
   2   8   8      255.27      273.32     25.84 o 
   3   8   8      542.97      468.58     46.48 o 
   4   8   8     3332.98     3216.65    100.77 o 
   5   8   8     2965.88     2905.59     72.85 o 
   6   8   8      266.54      295.59     29.19 o 
   7   8   8      232.78      226.76     34.12 o 
   8   8   8     1278.77     1332.48     52.29 o 
   9   8   8     1382.30     1326.40     54.78 o 
  10   8   8     1804.33     1777.96     65.98 o 
  11   8   8      499.51      534.60     42.25 o 
  12   8   8      131.08      119.75     46.34 o 
  -4   9   8      574.35      639.30     71.60 o 
  -3   9   8      529.46      532.64     63.18 o 
  -2   9   8       78.87       23.64     34.22 o 
  -1   9   8        1.78       -7.29     28.26 o 
   0   9   8      121.53      100.11     42.35 o 
   2   9   8      473.94      491.63     26.68 o 
   3   9   8        4.15       -0.21     12.95 o 
   4   9   8      121.29       81.74     27.23 o 
   5   9   8      710.69      687.05     36.62 o 
   6   9   8     1238.30     1243.28     48.76 o 
   7   9   8     1225.24     1159.56     48.88 o 
   8   9   8       44.38       -3.13     17.35 o 
   9   9   8       75.80       19.94     29.59 o 
  10   9   8      557.55      611.23     60.91 o 
  11   9   8      407.57      517.18     67.71 o 
  -3  10   8     1410.42     1622.88    106.11 o 
  -2  10   8      576.97      595.42     68.05 o 
  -1  10   8      449.74      425.69     59.93 o 
   2  10   8       70.89       63.03     29.99 o 
   3  10   8       28.05       35.79     15.25 o 
   4  10   8        2.21       -1.97     20.24 o 
   5  10   8      341.94      353.64     31.18 o 
   6  10   8     1326.65     1137.73     48.76 o 
   7  10   8     2166.37     1987.02     92.57 o 
   8  10   8     1026.48     1100.54     72.78 o 
   9  10   8      727.31      692.87     63.87 o 
  10  10   8      231.77      180.17     46.63 o 
   2  11   8        6.09      -11.03     24.62 o 
   3  11   8       53.95       70.30     18.42 o 
   4  11   8        1.74       -9.46     16.05 o 
   5  11   8       58.02       -2.12     24.03 o 
   6  11   8      343.91      235.52     45.30 o 
   7  11   8      868.27      810.70     65.93 o 
   8  11   8     1754.40     1785.13     95.87 o 
   9  11   8     1073.95     1022.09     76.77 o 
   3  12   8        2.08       17.94     24.20 o 
   4  12   8       24.71       62.91     30.97 o 
   5  12   8        3.53      -24.72     24.72 o 
   6  12   8       28.24        2.56     25.65 o 
   7  12   8      135.81      110.00     41.36 o 
  -1  -8   9        3.38      -31.32     31.32 o 
   0  -8   9        1.91      -24.33     24.33 o 
   1  -8   9       36.03      -13.49     25.90 o 
   2  -8   9      104.94       46.24     37.08 o 
   3  -8   9      886.51      867.18     78.34 o 
   4  -8   9     1261.34     1307.84     92.77 o 
  -4  -7   9      570.84      659.93     77.75 o 
  -3  -7   9      276.13      239.41     54.56 o 
  -2  -7   9       96.25       39.10     37.96 o 
  -1  -7   9        0.00      -26.89     27.57 o 
   0  -7   9       38.34      -27.62     27.62 o 
   1  -7   9        0.23      -22.36     22.36 o 
   2  -7   9        4.69      -16.25     26.89 o 
   3  -7   9      133.25      161.56     41.02 o 
   4  -7   9      331.44      366.40     55.84 o 
   5  -7   9     1083.19     1191.96     57.95 o 
   6  -7   9     1449.42     1574.74     67.57 o 
  -5  -6   9       76.07       36.00     34.47 o 
  -4  -6   9      364.48      288.45     55.54 o 
  -3  -6   9      295.96      276.09     57.07 o 
  -2  -6   9      128.80       57.12     36.04 o 
  -1  -6   9       33.38        5.22     31.56 o 
   0  -6   9      208.91      200.46     48.01 o 
   1  -6   9       26.19      -22.01     22.01 o 
   2  -6   9       66.90       28.90     31.02 o 
   3  -6   9        7.07      -23.00     23.00 o 
   4  -6   9      122.37       86.61     32.75 o 
   5  -6   9       29.43       24.92     19.17 o 
   6  -6   9      262.66      264.12     33.07 o 
   7  -6   9      730.07      694.77     47.02 o 
   8  -6   9      485.84      602.51     74.60 o 
  -5  -5   9      225.14      221.39     52.84 o 
  -4  -5   9       17.20      -14.03     30.14 o 
  -3  -5   9       10.85       -5.96     25.90 o 
  -2  -5   9       27.60       -0.54     27.03 o 
  -1  -5   9       79.74       34.62     30.38 o 
   0  -5   9        0.93      -22.06     22.06 o 
   1  -5   9       92.41       36.68     31.42 o 
   2  -5   9      846.35      781.65     65.39 o 
   3  -5   9     1252.89     1109.79     74.40 o 
   4  -5   9     1908.09     1926.05     63.29 o 
   5  -5   9      456.28      501.44     35.94 o 
   6  -5   9      232.78      184.14     47.44 o 
   7  -5   9       51.68       48.40     20.34 o 
   8  -5   9       26.81       13.20     30.28 o 
   9  -5   9      208.04      163.68     49.04 o 
  -6  -4   9      993.45     1139.88     93.66 o 
  -5  -4   9     1733.65     2022.33    115.37 o 
  -4  -4   9     1529.52     1656.47    103.85 o 
  -3  -4   9      236.47      168.45     45.30 o 
  -2  -4   9       98.09      105.62     38.80 o 
  -1  -4   9      620.24      506.00     56.73 o 
   0  -4   9       88.76       63.52     30.97 o 
   1  -4   9      357.70      376.59     51.56 o 
   2  -4   9     3809.21     3791.90    130.05 o 
   3  -4   9     1164.90     1128.26     70.76 o 
   4  -4   9     2284.04     2329.23     73.17 o 
   5  -4   9     2207.00     2296.38     53.83 o 
   6  -4   9     1223.12     1115.46     39.80 o 
   7  -4   9      733.62      761.61     43.16 o 
   8  -4   9       33.56       35.05     21.91 o 
   9  -4   9       11.83      -19.91     21.10 o 
  10  -4   9        9.36        9.80     33.48 o 
  -6  -3   9      513.31      438.93     68.99 o 
  -5  -3   9     1102.65     1127.42     89.37 o 
  -4  -3   9     1445.45     1553.26     97.55 o 
  -3  -3   9      886.13      836.21     72.14 o 
  -2  -3   9     2494.31     2556.49    115.52 o 
  -1  -3   9      417.60      315.88     51.36 o 
   0  -3   9      709.97      666.62     59.68 o 
   1  -3   9      436.12      371.03     45.84 o 
   2  -3   9       10.58      -10.46     12.73 o 
   3  -3   9      188.85      174.07     21.85 o 
   4  -3   9      989.51     1007.88     33.16 o 
   5  -3   9     6470.85     6862.22     90.56 o 
   6  -3   9     2721.20     2698.01     57.66 o 
   7  -3   9     1748.31     1759.52     61.30 o 
   8  -3   9      593.66      637.48     42.74 o 
   9  -3   9      401.75      375.81     40.32 o 
  10  -3   9      114.79       85.29     28.05 o 
  -7  -2   9       21.59      -29.79     29.79 o 
  -6  -2   9      107.19       53.87     39.34 o 
  -5  -2   9      285.02      251.92     52.44 o 
  -4  -2   9     1481.62     1493.43     94.59 o 
  -3  -2   9     1844.17     1937.04    101.39 o 
  -2  -2   9     4429.57     4455.27    148.81 o 
  -1  -2   9     1863.82     1886.52     93.95 o 
   0  -2   9      916.06      865.75     63.72 o 
   1  -2   9      125.83       87.52     18.17 o 
   2  -2   9      810.26      724.36     34.60 o 
   3  -2   9       10.66       -8.43     11.68 o 
   4  -2   9      579.31      545.12     23.67 o 
   5  -2   9     2160.73     2142.58     64.59 o 
   6  -2   9     3204.10     3277.76     68.40 o 
   7  -2   9     5317.50     5719.67    118.10 o 
   8  -2   9     3384.37     3733.91    146.17 o 
   9  -2   9     1888.89     1935.91     68.92 o 
  10  -2   9      402.60      447.89     45.47 o 
  11  -2   9       43.60       20.78     23.62 o 
  -7  -1   9      125.11      126.50     43.28 o 
  -6  -1   9        3.59      -29.10     29.10 o 
  -5  -1   9        8.52      -31.61     31.61 o 
  -4  -1   9      577.33      477.78     67.02 o 
  -3  -1   9     1019.84      852.75     70.76 o 
  -2  -1   9     1453.93     1445.22     85.19 o 
  -1  -1   9      603.88      573.07     54.46 o 
   0  -1   9      242.23      209.47     37.52 o 
   1  -1   9      801.29      801.84     59.53 o 
   2  -1   9      118.10       92.73     17.39 o 
   3  -1   9      189.58      211.23     25.53 o 
   4  -1   9     1039.85      954.78     38.90 o 
   5  -1   9      114.55      118.56     15.18 o 
   6  -1   9      101.26       90.56     17.57 o 
   7  -1   9      688.12      651.42     57.17 o 
   8  -1   9     1878.79     1839.30     63.37 o 
   9  -1   9     1355.71     1451.15     59.44 o 
  10  -1   9     1373.19     1555.03     82.16 o 
  11  -1   9      272.55      239.67     61.28 o 
  -7   0   9      349.19      256.20     55.74 o 
  -6   0   9      921.14      792.88     76.87 o 
  -5   0   9      924.47     1016.68     79.97 o 
  -4   0   9      444.93      377.28     56.23 o 
  -3   0   9        3.76      -22.06     24.33 o 
  -2   0   9       47.96       14.67     26.84 o 
  -1   0   9      399.55      335.77     46.29 o 
   0   0   9      144.67      121.08     31.27 o 
   1   0   9     1059.96     1011.36     62.83 o 
   2   0   9      304.56      267.67     36.54 o 
   3   0   9       57.50       66.90     14.95 o 
   4   0   9      883.61      943.25     38.54 o 
   5   0   9     2277.05     2277.58     45.02 o 
   6   0   9      682.55      580.70     46.46 o 
   7   0   9      899.59      843.95     40.47 o 
   8   0   9       18.77      -11.56     15.52 o 
   9   0   9      126.74       84.50     23.32 o 
  10   0   9      683.54      693.80     45.21 o 
  11   0   9      767.71      788.21     50.85 o 
  12   0   9      203.50      103.21     52.24 o 
  -7   1   9       85.26       18.32     41.41 o 
  -6   1   9      693.28      692.33     71.30 o 
  -5   1   9     1741.83     1903.02    107.79 o 
  -4   1   9     3139.61     3082.88    128.42 o 
  -3   1   9     2178.47     2142.33    104.34 o 
  -2   1   9      467.60      426.77     50.77 o 
  -1   1   9        8.20      -11.33     19.55 o 
   0   1   9       15.22      -14.77     17.92 o 
   1   1   9      432.35      405.20     41.76 o 
   2   1   9        9.13       -8.86     15.36 o 
   3   1   9       52.36       22.79     25.48 o 
   4   1   9      829.57      800.69     44.24 o 
   5   1   9     4708.67     4801.27     64.45 o 
   6   1   9     4119.16     4061.36     61.13 o 
   7   1   9     2891.69     2914.00     98.83 o 
   8   1   9     1276.24     1179.19     63.69 o 
   9   1   9      460.66      390.23     46.56 o 
  10   1   9       80.70       52.33     20.99 o 
  11   1   9      323.49      324.80     39.97 o 
  12   1   9      169.88      133.60     32.86 o 
  -7   2   9       29.29      -22.36     31.27 o 
  -6   2   9      225.50      128.72     46.29 o 
  -5   2   9      764.20      626.44     69.87 o 
  -4   2   9     2196.65     2121.05    107.15 o 
  -3   2   9     4291.21     4459.31    149.45 o 
  -2   2   9     3494.80     3408.95    124.58 o 
  -1   2   9     1476.84     1439.95     77.70 o 
   0   2   9     1489.71     1373.48     73.62 o 
   1   2   9       54.45       41.07     22.50 o 
   2   2   9      130.44       69.33     24.97 o 
   3   2   9      231.21      238.62     32.30 o 
   4   2   9     1233.84     1195.32     43.02 o 
   5   2   9     3577.33     3621.34     53.75 o 
   6   2   9     2743.82     2614.68     47.22 o 
   7   2   9     3158.69     3301.64    131.15 o 
   8   2   9     2585.81     2572.16    107.15 o 
   9   2   9     1880.06     1836.07     63.03 o 
  10   2   9     1624.66     1592.55     62.91 o 
  11   2   9      243.42      325.04     55.54 o 
  12   2   9        7.78       -6.92     21.11 o 
  -6   3   9       10.33      -24.37     32.30 o 
  -5   3   9       32.71      -30.43     31.66 o 
  -4   3   9      384.58      368.22     57.32 o 
  -3   3   9     2992.65     3119.37    125.42 o 
  -2   3   9     4676.37     4623.18    146.25 o 
  -1   3   9     2789.75     2825.94    108.03 o 
   0   3   9     6719.59     6712.08    164.66 o 
   1   3   9     1946.61     2028.28     84.99 o 
   2   3   9      243.47      194.80     31.71 o 
   3   3   9       63.22       50.96     19.84 o 
   4   3   9       38.35       24.34     15.46 o 
   5   3   9     1211.03     1181.35     30.15 o 
   6   3   9      263.75      261.22     22.96 o 
   7   3   9     1758.35     1796.17     54.18 o 
   8   3   9     2634.16     2605.09     70.32 o 
   9   3   9     2808.99     2767.64     90.26 o 
  10   3   9     2674.20     2882.00     83.14 o 
  11   3   9     1818.78     2044.77    130.83 o 
  12   3   9      125.07      150.29     32.81 o 
  -6   4   9       47.85       12.21     36.78 o 
  -5   4   9       89.54      -21.86     34.52 o 
  -4   4   9        0.18      -26.15     26.15 o 
  -2   4   9     1965.34     1846.14     95.23 o 
  -1   4   9      867.70      896.48     64.51 o 
   0   4   9     6949.56     6891.17    169.24 o 
   1   4   9     7171.86     7425.14    169.64 o 
   2   4   9     2271.95     2252.82     86.17 o 
   3   4   9     1163.95     1119.49     57.91 o 
   4   4   9      912.12      933.26     51.85 o 
   5   4   9      881.52      835.78     29.27 o 
   6   4   9      237.79      193.26     47.81 o 
   7   4   9      852.47      787.41     37.58 o 
   8   4   9     3932.09     4136.04     87.88 o 
   9   4   9     2938.34     2977.80     79.57 o 
  10   4   9     1943.42     1941.08     67.61 o 
  11   4   9     1671.62     1820.70     71.55 o 
  12   4   9      584.56      549.30     44.92 o 
  -6   5   9      238.61      240.79     59.24 o 
  -5   5   9      341.46      286.34     60.17 o 
  -4   5   9      239.38      241.87     56.33 o 
  -3   5   9      175.25      102.67     42.64 o 
  -2   5   9        0.21       -8.86     28.22 o 
  -1   5   9      146.15      202.63     40.67 o 
   0   5   9        4.77      -16.99     20.73 o 
   1   5   9     2871.49     3197.86    111.09 o 
   2   5   9     1082.27     1026.92     61.50 o 
   3   5   9     3798.41     3887.62    111.24 o 
   4   5   9       34.82       31.32     20.39 o 
   5   5   9        1.87       -7.41     10.35 o 
   6   5   9      359.77      314.60     27.87 o 
   7   5   9      811.25      822.14     40.57 o 
   8   5   9      353.11      355.71     33.32 o 
   9   5   9        4.46       -4.36     15.73 o 
  10   5   9      759.41      825.59     46.56 o 
  11   5   9     1477.78     1645.59     66.46 o 
  12   5   9     1245.08     1372.19     64.93 o 
  -5   6   9      407.79      509.55     73.91 o 
  -4   6   9     1110.51     1160.02     88.54 o 
  -3   6   9     1650.34     1777.20    102.67 o 
  -2   6   9     1080.38     1236.29     84.35 o 
  -1   6   9      312.32      329.13     54.02 o 
   0   6   9      876.65      857.19     65.00 o 
   1   6   9        0.40      -15.51     20.88 o 
   2   6   9       55.15       45.70     26.49 o 
   3   6   9      440.69      363.60     40.67 o 
   4   6   9       15.99       16.40     18.12 o 
   5   6   9        2.44       -3.68     13.55 o 
   6   6   9       16.37        1.57     11.47 o 
   7   6   9     1794.85     1757.17     54.98 o 
   8   6   9     1730.19     1646.74     57.23 o 
   9   6   9     1034.88     1024.43     58.20 o 
  10   6   9      149.48      140.04     29.05 o 
  11   6   9       21.29      -18.25     22.34 o 
  12   6   9      259.36      289.16     40.58 o 
  -5   7   9        8.09      -33.19     33.19 o 
  -4   7   9      683.79      724.88     76.32 o 
  -3   7   9     2125.18     2356.77    121.92 o 
  -2   7   9     3645.42     4112.75    151.61 o 
  -1   7   9     2978.00     3130.54    126.99 o 
   0   7   9     3122.32     3541.16    129.50 o 
   1   7   9      570.34      547.17     53.28 o 
   2   7   9       25.88        0.34     20.83 o 
   3   7   9       88.72       53.08     27.77 o 
   4   7   9      336.90      336.96     41.46 o 
   5   7   9        7.91      -11.69     12.52 o 
   6   7   9        3.21       -3.02     12.85 o 
   7   7   9     1458.61     1455.48     71.94 o 
   8   7   9     1272.32     1361.01     52.48 o 
   9   7   9     1216.71     1182.76     52.17 o 
  10   7   9     1047.64     1017.55     52.24 o 
  11   7   9      492.69      440.16     46.41 o 
  12   7   9       53.22       24.75     26.86 o 
  -4   8   9        4.46      -33.24     33.24 o 
  -3   8   9      267.41      294.07     54.61 o 
  -2   8   9     1621.16     1695.51    101.04 o 
  -1   8   9     2783.35     3306.14    134.97 o 
   0   8   9     4033.96     4475.81    150.83 o 
   1   8   9     3074.70     3202.24    121.48 o 
   2   8   9     1446.62     1305.97     76.82 o 
   3   8   9      193.25      157.72     37.72 o 
   4   8   9       24.97        8.62     20.58 o 
   5   8   9      214.16      190.77     23.04 o 
   6   8   9      232.74      165.85     23.93 o 
   7   8   9      263.16      247.66     41.81 o 
   8   8   9      879.85      972.45     60.52 o 
   9   8   9     1166.40     1126.01     50.92 o 
  10   8   9     1527.81     1554.41     62.83 o 
  11   8   9      898.43      937.36     52.15 o 
  -3   9   9        7.84      -32.25     32.25 o 
  -2   9   9      110.31       72.73     41.26 o 
  -1   9   9      447.96      449.18     64.51 o 
   0   9   9     1997.60     1993.08    105.33 o 
   1   9   9     3725.58     4076.26    142.80 o 
   2   9   9     4613.07     4700.34    147.87 o 
   3   9   9     2996.12     3150.58    116.65 o 
   4   9   9      783.37      742.41     58.50 o 
   5   9   9      384.67      385.31     39.10 o 
   6   9   9       26.10       13.57     19.50 o 
   7   9   9        3.40      -12.11     15.91 o 
   8   9   9       76.27       63.74     21.26 o 
   9   9   9      275.52      189.55     52.71 o 
  10   9   9      389.95      403.45     40.71 o 
  11   9   9      673.03      803.46     72.33 o 
  -2  10   9       81.56       45.84     36.83 o 
  -1  10   9        8.45      -29.05     29.05 o 
   0  10   9      169.07      126.35     45.65 o 
   1  10   9     1492.61     1490.13     90.85 o 
   2  10   9     2167.03     1939.55     98.53 o 
   3  10   9     2881.23     3153.88    121.48 o 
   4  10   9      779.55      819.27     62.04 o 
   5  10   9      222.39      175.89     35.65 o 
   6  10   9        0.03       -8.86     15.05 o 
   7  10   9      115.90       67.54     24.84 o 
   8  10   9      102.64       35.95     30.53 o 
   9  10   9        8.97      -23.39     23.39 o 
  10  10   9      130.03       76.52     34.57 o 
  -1  11   9      268.00      288.65     60.96 o 
   0  11   9      348.70      290.13     56.09 o 
   1  11   9       42.12      -13.30     34.67 o 
   6  11   9      338.10      371.72     50.47 o 
   7  11   9        8.37      -16.99     23.54 o 
   8  11   9      143.11      120.00     38.26 o 
   9  11   9      134.63      145.46     43.58 o 
   6  12   9      502.79      571.54     56.53 o 
   7  12   9      251.42      250.00     48.70 o 
  -2  -7  10      738.85      846.26     84.79 o 
  -1  -7  10      460.21      377.88     66.33 o 
   0  -7  10       34.60        1.87     32.50 o 
   1  -7  10       37.13       -3.74     29.89 o 
   2  -7  10       75.34       20.78     36.39 o 
   3  -7  10       27.67        2.41     31.81 o 
   4  -7  10      280.34      246.65     55.64 o 
   5  -7  10      767.63      826.31     75.14 o 
  -3  -6  10     1328.00     1425.48    103.31 o 
  -2  -6  10     1411.26     1453.74    101.78 o 
  -1  -6  10     1472.64     1607.32    104.14 o 
   0  -6  10     1068.14     1078.52     86.07 o 
   1  -6  10      358.86      390.28     59.83 o 
   2  -6  10       11.49      -20.93     20.93 o 
   3  -6  10       19.10       -9.90     26.54 o 
   4  -6  10        0.71      -20.63     24.28 o 
   5  -6  10      214.87      144.13     40.72 o 
   6  -6  10     1360.68     1458.96     92.47 o 
  -4  -5  10      344.19      271.17     57.61 o 
  -3  -5  10      941.37     1031.01     87.85 o 
  -2  -5  10     1551.75     1468.56     97.89 o 
  -1  -5  10     1008.07      978.57     79.23 o 
   0  -5  10     1289.18     1260.42     87.45 o 
   1  -5  10      798.40      764.91     69.18 o 
   2  -5  10      545.52      489.75     57.12 o 
   3  -5  10       87.46       27.03     29.84 o 
   4  -5  10       36.02       18.61     23.88 o 
   5  -5  10        3.89      -11.72     21.86 o 
   6  -5  10       77.07       82.82     32.65 o 
  -5  -4  10      101.43       79.92     46.24 o 
  -4  -4  10        4.30      -15.36     31.42 o 
  -3  -4  10        5.50      -13.98     27.43 o 
  -2  -4  10      543.88      473.89     58.74 o 
  -1  -4  10      975.69      970.49     76.96 o 
   0  -4  10     1947.65     2040.59    104.83 o 
   1  -4  10     2446.04     2449.05    111.92 o 
   2  -4  10      498.62      428.25     53.08 o 
   3  -4  10       34.75      -13.64     26.84 o 
   4  -4  10       41.36        3.05     29.00 o 
   5  -4  10        2.14      -19.99     19.99 o 
   6  -4  10        8.87      -20.73     20.73 o 
   7  -4  10        0.38      -20.88     24.92 o 
   8  -4  10      127.12       27.62     32.89 o 
   9  -4  10      442.34      386.59     60.91 o 
  -5  -3  10      741.54      911.20     83.61 o 
  -4  -3  10      956.91      952.17     81.30 o 
  -3  -3  10     1192.42     1226.44     88.14 o 
  -2  -3  10       14.73       -8.72     28.02 o 
  -1  -3  10      235.93      163.87     41.95 o 
   0  -3  10     1159.49     1104.97     76.82 o 
   1  -3  10     1373.31     1367.82     83.71 o 
   2  -3  10     1644.29     1712.95     90.16 o 
   3  -3  10       76.68       60.30     18.79 o 
   4  -3  10       52.81       18.13     17.78 o 
   5  -3  10      204.58      178.02     27.53 o 
   6  -3  10      177.38      138.62     26.45 o 
   7  -3  10      295.51      229.76     44.71 o 
   8  -3  10      149.70      174.36     45.30 o 
   9  -3  10        3.62      -18.87     18.87 o 
  10  -3  10       53.27      -18.60     24.50 o 
  -6  -2  10       53.43        0.94     33.78 o 
  -5  -2  10      514.48      583.60     68.69 o 
  -4  -2  10      534.51      477.54     65.69 o 
  -3  -2  10     1506.70     1537.35     97.40 o 
  -2  -2  10     1919.70     1881.79    102.52 o 
  -1  -2  10     1540.70     1593.49     91.24 o 
   0  -2  10      350.50      377.78     52.74 o 
   1  -2  10       46.19        7.42     16.06 o 
   2  -2  10      509.38      479.43     31.77 o 
   3  -2  10      214.74      207.61     25.01 o 
   4  -2  10       39.42       39.09     17.83 o 
   5  -2  10      232.43      190.91     26.74 o 
   6  -2  10      569.53      485.44     74.50 o 
   7  -2  10     1068.88      919.62     65.29 o 
   8  -2  10      731.44      756.54     65.15 o 
   9  -2  10      294.69      252.36     64.97 o 
  10  -2  10      175.34      148.09     30.62 o 
  -6  -1  10        2.30      -17.28     30.78 o 
  -5  -1  10       83.83      119.36     44.71 o 
  -4  -1  10      206.40      163.97     48.01 o 
  -3  -1  10     1574.32     1672.62     98.09 o 
  -2  -1  10     2769.47     2743.41    120.89 o 
  -1  -1  10     3486.42     3524.57    131.72 o 
   0  -1  10     4832.48     4835.86    150.38 o 
   1  -1  10     2495.00     2362.98    102.22 o 
   2  -1  10      518.54      480.01     43.31 o 
   3  -1  10       23.65       -3.43     14.65 o 
   4  -1  10      107.67       57.19     16.90 o 
   5  -1  10       94.22       54.90     15.95 o 
   6  -1  10       67.66       66.15     24.28 o 
   7  -1  10      452.83      437.16     50.08 o 
   8  -1  10     1378.51     1285.68     79.97 o 
   9  -1  10      887.23      799.06     46.57 o 
  10  -1  10     1527.37     1543.39     64.66 o 
  11  -1  10      384.43      442.19     46.21 o 
  -6   0  10       31.07        6.25     35.40 o 
  -5   0  10        9.40      -29.69     29.69 o 
  -4   0  10       32.97       -7.24     28.56 o 
  -3   0  10      339.58      303.13     55.15 o 
  -2   0  10     1775.99     1691.77     95.28 o 
  -1   0  10     2814.72     2723.52    117.05 o 
   0   0  10     6403.45     6923.18    181.80 o 
   1   0  10     6023.46     5891.19    160.82 o 
   2   0  10     3035.42     2988.38    107.94 o 
   3   0  10      884.20      799.86     38.31 o 
   4   0  10        9.18       -7.82     10.57 o 
   5   0  10        0.67      -11.11     11.11 o 
   6   0  10       37.12       -4.74     13.70 o 
   7   0  10        0.49      -19.60     21.62 o 
   8   0  10     1797.95     1982.79     94.30 o 
   9   0  10     1589.39     1559.18     60.54 o 
  10   0  10     1855.47     1813.15     68.90 o 
  11   0  10     1076.91     1211.02     60.55 o 
  -6   1  10        1.44      -25.11     34.76 o 
  -5   1  10       17.36       -2.91     34.27 o 
  -4   1  10       10.44       -9.95     29.40 o 
  -3   1  10        1.56      -23.09     23.09 o 
  -2   1  10      293.97      194.45     45.25 o 
  -1   1  10      365.10      306.28     48.70 o 
   0   1  10     1691.86     1655.23     86.66 o 
   1   1  10     2907.52     2957.31    111.43 o 
   2   1  10     2288.24     2333.23     95.04 o 
   3   1  10     3553.09     3627.92     79.53 o 
   4   1  10     1787.45     1799.27     55.81 o 
   5   1  10      844.13      812.83     38.22 o 
   6   1  10      124.36       85.62     19.87 o 
   7   1  10      737.30      641.12     55.94 o 
   8   1  10        0.49        2.36     20.58 o 
   9   1  10       20.16        8.34     17.72 o 
  10   1  10      591.32      638.18     69.73 o 
  11   1  10     1460.79     1607.45     75.24 o 
  12   1  10      871.82      962.88     70.22 o 
  -6   2  10       48.29       15.31     40.13 o 
  -5   2  10       75.93       10.88     33.93 o 
  -4   2  10      275.74      223.95     49.39 o 
  -3   2  10      820.75      790.66     69.73 o 
  -2   2  10      139.07       64.51     36.34 o 
  -1   2  10       71.53       19.20     27.67 o 
   0   2  10       59.68        7.24     28.76 o 
   1   2  10      482.51      406.34     52.59 o 
   2   2  10      815.54      808.19     59.04 o 
   3   2  10     2038.36     2125.78     86.81 o 
   4   2  10     2801.15     2756.81     68.26 o 
   5   2  10      697.92      684.11     34.82 o 
   6   2  10     2343.08     2124.99     90.95 o 
   7   2  10      101.69       39.54     32.60 o 
   8   2  10      273.90      212.67     45.40 o 
   9   2  10      451.95      395.32     34.96 o 
  10   2  10      114.87      108.13     26.66 o 
  11   2  10      156.35       79.66     28.82 o 
  12   2  10      313.66      351.46     42.89 o 
  -6   3  10       92.22      123.30     50.37 o 
  -5   3  10       13.02      -18.32     30.63 o 
  -4   3  10        0.26      -30.33     30.33 o 
  -3   3  10      882.99      894.36     74.75 o 
  -2   3  10     2142.40     2075.16    105.42 o 
  -1   3  10     2803.73     2795.11    116.45 o 
   0   3  10     2106.26     2171.53     97.89 o 
   1   3  10        8.64      -16.45     20.93 o 
   2   3  10      752.70      663.72     52.44 o 
   3   3  10     1604.66     1558.62     74.90 o 
   4   3  10     1577.79     1488.77     51.01 o 
   5   3  10       13.77       13.08     13.79 o 
   6   3  10      137.48       93.11     28.61 o 
   7   3  10       90.89       62.29     32.75 o 
   8   3  10      800.16      725.32     59.24 o 
   9   3  10      127.52       94.14     24.38 o 
  10   3  10      515.18      583.25     41.39 o 
  11   3  10      186.01      146.07     30.19 o 
  12   3  10       51.65       36.13     25.52 o 
  -5   4  10        0.14       -8.96     33.58 o 
  -4   4  10       42.89      -22.50     35.06 o 
  -3   4  10       56.14      -26.05     26.05 o 
  -2   4  10      487.27      401.90     60.32 o 
  -1   4  10     2881.00     2787.63    116.26 o 
   0   4  10     5355.21     5466.78    158.46 o 
   1   4  10     4131.42     3988.96    129.01 o 
   2   4  10     1069.00     1065.08     65.29 o 
   3   4  10      928.42      855.32     57.07 o 
   4   4  10      360.17      368.72     37.87 o 
   5   4  10      211.23      183.45     22.91 o 
   6   4  10        3.44       -4.58     18.91 o 
   7   4  10       31.75       40.38     24.97 o 
   8   4  10      583.06      561.94     54.66 o 
   9   4  10      549.54      571.86     39.25 o 
  10   4  10     1273.58     1270.60     56.94 o 
  11   4  10      609.56      600.25     45.14 o 
  12   4  10      419.98      372.09     70.41 o 
  -5   5  10       51.74       29.45     41.71 o 
  -4   5  10        2.58      -30.53     30.53 o 
  -3   5  10        4.39      -29.05     29.05 o 
  -2   5  10        6.95      -22.06     22.06 o 
  -1   5  10      618.54      566.47     59.38 o 
   0   5  10     2563.27     2700.72    113.85 o 
   1   5  10     4989.80     5133.96    148.81 o 
   2   5  10     9598.63    10184.90    209.77 o 
   3   5  10     8306.25     8349.89    179.53 o 
   4   5  10     2214.46     2311.12     86.61 o 
   5   5  10       67.86       55.58     17.41 o 
   6   5  10      128.56      129.70     34.67 o 
   7   5  10      140.45      153.34     36.83 o 
   8   5  10       49.98       95.43     32.84 o 
   9   5  10      161.69      132.84     25.16 o 
  10   5  10      692.74      612.89     41.95 o 
  11   5  10      809.34      873.14     52.14 o 
  12   5  10      735.33      855.37     53.80 o 
  -5   6  10       63.67       45.20     44.32 o 
  -4   6  10        4.80        6.25     32.75 o 
  -3   6  10       42.91       36.04     36.49 o 
  -2   6  10        5.67      -23.98     23.98 o 
  -1   6  10       41.26      -14.77     29.40 o 
   0   6  10     1182.65     1009.29     74.45 o 
   1   6  10     1865.90     1795.13     90.75 o 
   2   6  10     4446.88     4862.54    143.19 o 
   3   6  10     3308.80     3429.73    113.06 o 
   4   6  10     1717.36     1797.10     79.08 o 
   5   6  10     1992.47     2020.47     59.45 o 
   6   6  10     1151.94     1142.88     69.73 o 
   7   6  10       14.11      -21.12     21.12 o 
   8   6  10       14.38      -24.18     24.18 o 
   9   6  10       29.34        4.63     16.46 o 
  10   6  10      375.25      322.80     64.63 o 
  11   6  10      478.31      518.45     43.22 o 
  12   6  10      371.67      372.31     58.03 o 
  -4   7  10       68.23       23.73     38.56 o 
  -3   7  10       10.49       -1.67     29.84 o 
  -2   7  10       29.45      -25.61     31.12 o 
  -1   7  10      257.96      268.31     51.90 o 
   0   7  10      112.86       37.23     38.80 o 
   1   7  10       95.21       33.78     32.35 o 
   2   7  10      118.19       29.10     29.99 o 
   3   7  10     1889.49     1941.13     89.37 o 
   4   7  10     2708.00     2854.05    102.17 o 
   5   7  10     4221.13     4205.42    119.31 o 
   6   7  10     3387.71     3432.69    121.82 o 
   7   7  10      539.16      455.48     49.98 o 
   8   7  10      140.58      105.72     36.78 o 
   9   7  10        8.34      -15.17     15.88 o 
  10   7  10       55.67        9.42     21.21 o 
  11   7  10        6.34      -10.61     21.02 o 
  12   7  10       76.36       51.71     26.73 o 
  -3   8  10        7.02      -31.81     31.81 o 
  -2   8  10       63.95       57.61     36.09 o 
  -1   8  10      391.95      420.71     61.50 o 
   0   8  10      557.18      648.31     68.35 o 
   1   8  10      210.25      213.36     46.19 o 
   2   8  10      268.12      234.44     46.63 o 
   3   8  10       10.86      -21.86     21.86 o 
   4   8  10      159.93      105.13     34.03 o 
   5   8  10      463.26      383.19     43.73 o 
   6   8  10     2182.90     2191.27     97.84 o 
   7   8  10     1373.06     1374.36     79.67 o 
   8   8  10      421.98      425.69     58.01 o 
   9   8  10       13.98       -3.67     18.29 o 
  10   8  10      163.47      147.57     29.31 o 
  11   8  10      217.47      213.39     35.55 o 
  -2   9  10       21.36      -32.65     32.79 o 
  -1   9  10      502.63      494.18     65.93 o 
   0   9  10     1516.17     1755.14    103.85 o 
   1   9  10     1234.24     1366.68     89.96 o 
   2   9  10      882.47     1007.72     73.42 o 
   3   9  10      660.36      661.70     61.45 o 
   4   9  10      139.89      170.18     35.06 o 
   6   9  10       94.59       29.54     31.02 o 
   7   9  10      199.89      190.07     40.13 o 
   8   9  10      107.98       96.76     35.80 o 
   9   9  10       57.94       46.34     32.11 o 
  10   9  10        1.41      -15.57     19.41 o 
  11   9  10       78.44       45.07     26.69 o 
  -1  10  10        0.98      -24.62     24.62 o 
   0  10  10      130.18      113.55     41.61 o 
   1  10  10     1076.19     1183.21     86.17 o 
   2  10  10     1884.95     1930.59    102.08 o 
   3  10  10     2705.58     2636.51    116.16 o 
   4  10  10     1186.54     1356.88     81.30 o 
   6  10  10      273.92      250.73     44.37 o 
   7  10  10        9.06       -9.65     27.82 o 
   8  10  10        6.27       -6.45     28.51 o 
   9  10  10        2.34      -19.25     29.84 o 
   0  11  10       16.05      -17.92     34.57 o 
   1  11  10       29.24      -31.27     32.75 o 
   2  11  10      528.93      543.82     69.23 o 
   3  11  10     1399.11     1473.09     90.90 o 
   4  11  10     2922.15     3296.24    129.80 o 
   3  12  10      152.63      106.26     41.56 o 
   4  12  10      729.28      637.03     67.76 o 
   2  -7  11      896.62      889.39     81.00 o 
  -1  -6  11      255.24      215.43     54.02 o 
   0  -6  11      212.52      203.51     52.15 o 
   1  -6  11       50.88       13.20     33.58 o 
   2  -6  11      248.29      227.25     51.70 o 
   3  -6  11      577.94      630.24     67.51 o 
   4  -6  11      558.83      610.83     66.97 o 
   5  -6  11       95.00       79.43     39.54 o 
   6  -6  11        6.69        8.67     29.99 o 
  -3  -5  11       56.17       54.26     41.81 o 
  -2  -5  11      798.38      969.21     85.68 o 
  -1  -5  11     1108.66     1073.11     86.91 o 
   0  -5  11     1987.92     2246.18    121.53 o 
   1  -5  11     1043.28     1033.12     83.12 o 
   2  -5  11       81.00       73.02     36.78 o 
   3  -5  11       10.49      -20.29     26.20 o 
   4  -5  11      681.62      657.51     63.47 o 
   5  -5  11      435.66      485.02     56.58 o 
   6  -5  11      239.61      194.55     48.75 o 
  -4  -4  11       34.03       -3.30     38.36 o 
  -3  -4  11      125.42       71.60     42.25 o 
  -2  -4  11     1260.98     1497.32    102.62 o 
  -1  -4  11     1428.96     1479.69     98.04 o 
   0  -4  11     1748.45     1809.80    104.19 o 
   1  -4  11     2398.31     2682.16    123.20 o 
   2  -4  11     1440.26     1404.16     88.88 o 
   3  -4  11     1147.88     1172.92     80.46 o 
   4  -4  11      158.11      112.07     35.75 o 
   5  -4  11       35.81        5.81     26.39 o 
   6  -4  11       31.27      -12.26     22.55 o 
  -4  -3  11      144.78      122.46     49.09 o 
  -3  -3  11       26.43        4.38     31.61 o 
  -2  -3  11       73.17       49.19     39.44 o 
  -1  -3  11      328.90      251.23     51.26 o 
   0  -3  11     1424.97     1401.59     91.34 o 
   1  -3  11     3335.97     3610.89    140.09 o 
   2  -3  11     3282.51     3439.68    132.31 o 
   3  -3  11     3184.19     3451.30    129.21 o 
   4  -3  11     2398.07     2529.41    108.82 o 
   5  -3  11     1314.51     1354.55     54.34 o 
   6  -3  11      110.95       80.39     23.40 o 
   7  -3  11        0.03      -23.39     23.39 o 
   8  -3  11       31.21       -4.09     30.09 o 
   9  -3  11       14.83       -6.99     27.43 o 
  -5  -2  11      143.43      110.99     49.19 o 
  -4  -2  11        1.08      -32.30     34.76 o 
  -3  -2  11      157.63      136.15     43.87 o 
  -2  -2  11       53.89       30.58     30.68 o 
  -1  -2  11      113.17      113.65     39.25 o 
   0  -2  11      439.74      432.48     53.38 o 
   1  -2  11     2362.04     2404.34    110.00 o 
   2  -2  11     1435.65     1425.50     54.84 o 
   3  -2  11     3812.15     3885.68     88.09 o 
   4  -2  11     2574.61     2678.39     73.39 o 
   5  -2  11     3459.80     3563.34     85.24 o 
   6  -2  11      944.15     1021.70     48.57 o 
   7  -2  11      259.69      225.03     45.84 o 
   8  -2  11        9.69      -24.28     24.28 o 
   9  -2  11        7.77      -25.61     25.61 o 
  10  -2  11       25.77       -4.14     32.70 o 
  -5  -1  11      261.63      257.83     58.84 o 
  -4  -1  11      297.53      389.05     64.16 o 
  -3  -1  11        2.26      -22.85     25.31 o 
  -2  -1  11      357.06      339.81     53.62 o 
  -1  -1  11      305.69      220.40     44.51 o 
   0  -1  11      630.34      563.86     57.17 o 
   1  -1  11      271.74      227.54     43.68 o 
   2  -1  11      482.34      456.97     34.00 o 
   3  -1  11     2351.12     2247.34     66.13 o 
   4  -1  11     2683.39     2740.51     72.78 o 
   5  -1  11     1788.41     1798.65     92.97 o 
   6  -1  11     1011.06     1044.56     46.85 o 
   7  -1  11       67.54       21.03     28.71 o 
   8  -1  11       74.76        9.75     28.86 o 
   9  -1  11       17.98      -30.78     30.78 o 
  10  -1  11        0.18      -25.41     34.91 o 
  -5   0  11       66.43       69.58     41.17 o 
  -4   0  11      155.37      110.89     43.78 o 
  -3   0  11      349.73      375.71     58.55 o 
  -2   0  11       74.07       70.17     36.54 o 
  -1   0  11       48.91       41.71     28.81 o 
   0   0  11     2632.24     2506.56    112.96 o 
   1   0  11     1816.98     1796.06     92.18 o 
   2   0  11     1365.29     1255.35     75.29 o 
   3   0  11       95.45       86.82     22.07 o 
   4   0  11      460.49      449.68     47.20 o 
   5   0  11      740.80      740.87     39.68 o 
   6   0  11     2194.02     2289.54     65.39 o 
   7   0  11      373.21      331.29     47.76 o 
   8   0  11      107.02       57.56     36.49 o 
   9   0  11        0.00      -25.80     25.80 o 
  10   0  11       19.63      -25.90     34.96 o 
  11   0  11      194.90      178.45     54.46 o 
  -5   1  11       17.69      -15.61     36.09 o 
  -4   1  11        4.64      -11.57     30.23 o 
  -3   1  11      133.40       86.47     37.92 o 
  -2   1  11       13.09       -2.46     25.70 o 
  -1   1  11        0.44      -16.20     21.42 o 
   0   1  11      893.19      931.24     72.43 o 
   1   1  11     2917.90     2965.14    117.34 o 
   2   1  11     3491.65     3474.49    122.95 o 
   3   1  11     5093.29     5158.68    100.83 o 
   4   1  11      978.91      886.65     42.99 o 
   5   1  11      183.83      210.85     26.16 o 
   6   1  11     1464.90     1491.34     52.59 o 
   7   1  11     1040.88      997.33     67.31 o 
   8   1  11      153.19      160.28     37.77 o 
   9   1  11       31.66       -5.66     26.74 o 
  10   1  11      134.52      127.24     42.59 o 
  11   1  11      294.25      366.75     62.68 o 
  -5   2  11      345.36      366.60     68.05 o 
  -4   2  11      193.40      121.67     48.35 o 
  -3   2  11       18.04       -9.36     28.12 o 
  -2   2  11        0.04      -24.52     24.52 o 
  -1   2  11      105.41       85.38     37.82 o 
   0   2  11      468.94      386.39     53.18 o 
   1   2  11     1804.22     1803.30     92.87 o 
   2   2  11     1720.88     1544.39     81.89 o 
   3   2  11     6227.45     6372.62    162.79 o 
   4   2  11     4082.68     4153.47     89.66 o 
   5   2  11     3460.82     3405.24    105.47 o 
   6   2  11      847.74      786.03     59.63 o 
   7   2  11        5.51      -21.57     21.57 o 
   8   2  11       87.76       77.55     29.64 o 
   9   2  11        9.60      -23.44     23.44 o 
  10   2  11        4.50      -22.60     30.23 o 
  11   2  11       92.87       24.37     34.96 o 
  12   2  11      306.32      288.26     59.34 o 
  -5   3  11      710.94      854.18     86.17 o 
  -4   3  11      625.78      685.73     72.83 o 
  -3   3  11       60.55       11.23     35.21 o 
  -2   3  11        3.96      -24.97     24.97 o 
  -1   3  11       83.80       62.24     35.60 o 
   0   3  11        0.32      -21.76     21.76 o 
   1   3  11      346.10      395.21     53.38 o 
   2   3  11      794.65      683.22     58.06 o 
   3   3  11     3862.90     3677.17    121.08 o 
   4   3  11     3160.69     3154.19    127.44 o 
   5   3  11     4917.05     4972.24     97.59 o 
   6   3  11     5397.58     5353.67    152.79 o 
   7   3  11     1359.07     1264.36     79.03 o 
   8   3  11      309.96      345.38     54.36 o 
   9   3  11        9.49       -3.59     27.57 o 
  10   3  11       20.28      -19.70     26.93 o 
  11   3  11        3.81      -26.39     28.31 o 
  12   3  11       23.42       33.24     41.51 o 
  -5   4  11      580.69      719.41     80.02 o 
  -4   4  11      976.89      997.38     89.82 o 
  -3   4  11      641.39      549.48     68.99 o 
  -2   4  11      112.73       84.69     40.08 o 
  -1   4  11       21.90      -24.77     24.77 o 
   0   4  11      133.09       82.53     36.44 o 
   1   4  11      203.55      100.94     35.06 o 
   2   4  11      192.00      152.20     40.77 o 
   3   4  11      134.19       64.36     30.33 o 
   4   4  11     1183.05     1124.57     66.43 o 
   5   4  11     2788.40     2623.85     70.67 o 
   6   4  11     4532.71     4874.31    145.70 o 
   7   4  11     1056.08     1177.75     76.13 o 
   8   4  11      945.16     1016.87     73.07 o 
   9   4  11      800.36      730.29     64.36 o 
  10   4  11       80.08       14.18     37.13 o 
  11   4  11       27.67       -8.57     33.98 o 
  12   4  11      158.94       72.58     41.61 o 
  -4   5  11      473.95      455.28     71.74 o 
  -3   5  11      936.06     1005.55     85.63 o 
  -2   5  11      205.18      120.89     44.22 o 
  -1   5  11       25.68      -25.41     25.41 o 
   0   5  11      932.97      846.16     69.48 o 
   1   5  11      117.29      101.29     35.26 o 
   2   5  11      898.16      785.89     61.95 o 
   3   5  11        9.12      -17.97     17.97 o 
   4   5  11      137.15      140.53     36.24 o 
   5   5  11       83.93       32.03     31.64 o 
   6   5  11      596.31      555.34     52.24 o 
   7   5  11      854.81      855.66     65.34 o 
   8   5  11      873.61      955.87     68.94 o 
   9   5  11     1203.50     1202.12     80.46 o 
  10   5  11      171.41      122.91     40.72 o 
  11   5  11       16.85        2.61     35.50 o 
  12   5  11       29.07       12.56     37.23 o 
  -4   6  11       12.83      -36.04     36.04 o 
  -3   6  11       91.86       48.65     44.27 o 
  -2   6  11      206.58      128.62     46.38 o 
  -1   6  11      388.34      364.78     61.99 o 
   0   6  11       27.90      -27.03     27.67 o 
   1   6  11        0.77      -22.85     22.85 o 
   2   6  11     1283.45     1167.75     74.45 o 
   3   6  11     3494.52     3727.05    125.66 o 
   4   6  11      992.04      951.83     64.55 o 
   5   6  11     1015.86     1094.59     48.73 o 
   6   6  11        8.10       -5.81     22.75 o 
   7   6  11       96.86       92.52     31.51 o 
   8   6  11       28.71       21.67     30.18 o 
   9   6  11      105.66       83.76     36.64 o 
  10   6  11      173.28      158.85     44.56 o 
  11   6  11      102.02      122.02     46.53 o 
  -3   7  11      115.18       41.21     42.05 o 
  -2   7  11       24.98      -14.33     30.58 o 
  -1   7  11       53.47      -19.99     31.27 o 
   0   7  11       35.93      -33.48     33.48 o 
   1   7  11       19.33      -24.67     24.67 o 
   2   7  11       94.39       13.49     32.75 o 
   3   7  11     3173.23     3328.49    121.77 o 
   4   7  11     4147.56     4420.16    134.48 o 
   5   7  11     5150.43     5296.50    141.47 o 
   6   7  11     2348.90     2292.76    102.57 o 
   7   7  11      385.94      355.42     55.35 o 
   8   7  11        0.42      -11.47     28.56 o 
   9   7  11       34.57        3.00     30.68 o 
  10   7  11      136.58      148.61     45.35 o 
  11   7  11       21.56        4.33     30.33 o 
  -2   8  11      336.12      282.10     59.88 o 
  -1   8  11      144.42       87.01     43.78 o 
   0   8  11      119.89       20.34     37.92 o 
   1   8  11       30.95       14.43     34.71 o 
   2   8  11       15.22      -23.73     23.73 o 
   3   8  11      266.34      249.01     48.50 o 
   4   8  11      706.10      685.43     58.94 o 
   6   8  11     2887.07     2845.49    116.26 o 
   7   8  11     2443.62     2442.11    109.66 o 
   8   8  11     1499.95     1561.43     91.34 o 
   9   8  11      349.68      360.00     59.53 o 
  10   8  11       63.47       92.77     37.32 o 
  11   8  11        4.99       -4.73     34.71 o 
  -1   9  11      208.54      245.42     58.10 o 
   0   9  11       82.83       56.92     43.04 o 
   1   9  11       90.00       30.09     38.31 o 
   2   9  11       93.56       51.31     37.62 o 
   3   9  11       23.88      -26.49     26.49 o 
   4   9  11       38.88       26.29     25.85 o 
   6   9  11     1104.42     1033.52     74.06 o 
   7   9  11     1598.32     1618.35     92.92 o 
   8   9  11     2339.09     2494.74    115.13 o 
   9   9  11     1601.74     1743.47     99.32 o 
  10   9  11      567.27      581.58     63.62 o 
   0  10  11      124.60       56.63     41.12 o 
   1  10  11       58.30       40.03     36.59 o 
   2  10  11      112.76       98.43     40.82 o 
   3  10  11      256.07      223.50     47.52 o 
   4  10  11      100.35        8.32     35.50 o 
   6  10  11      144.33      132.56     45.45 o 
   7  10  11      540.93      519.10     60.62 o 
   8  10  11     1075.25     1132.54     80.76 o 
   9  10  11      881.31      944.34     75.39 o 
   2  11  11       10.32      -28.56     28.56 o 
   3  11  11      213.02      217.89     53.23 o 
   4  11  11      201.76       90.21     45.40 o 
   6  11  11       25.10        0.44     32.11 o 
   7  11  11       26.33      -10.49     32.20 o 
  -1  -5  12        6.92      -26.34     26.34 o 
   0  -5  12       20.62      -32.79     32.79 o 
   1  -5  12       29.98       12.95     34.42 o 
   2  -5  12      562.45      617.88     68.00 o 
   3  -5  12      893.44      893.53     77.90 o 
   4  -5  12     1530.85     1678.92    101.24 o 
   5  -5  12     1284.08     1454.48     95.18 o 
   6  -5  12     1144.04     1248.75     88.49 o 
  -2  -4  12      254.54      207.40     53.48 o 
  -1  -4  12       71.39       40.23     39.69 o 
   0  -4  12       24.19      -31.12     31.12 o 
   1  -4  12      346.54      359.90     62.34 o 
   2  -4  12      263.86      219.17     51.31 o 
   3  -4  12       41.79       12.70     34.03 o 
   4  -4  12      250.00      249.31     48.31 o 
   5  -4  12     1105.64     1300.01     86.57 o 
   6  -4  12     1818.50     1847.77     99.96 o 
  -3  -3  12       66.13        7.09     39.15 o 
  -2  -3  12       52.09       17.09     39.34 o 
  -1  -3  12       73.66       78.74     42.84 o 
   0  -3  12       12.87      -24.47     24.47 o 
   1  -3  12      305.84      307.71     55.49 o 
   2  -3  12      977.30      934.69     75.93 o 
   3  -3  12     1759.83     1859.04     99.81 o 
   4  -3  12      357.36      350.55     51.41 o 
   5  -3  12       65.00       18.37     28.56 o 
   6  -3  12      421.09      410.97     52.74 o 
   8  -3  12      745.39      819.32     71.89 o 
  -3  -2  12       17.53      -30.92     30.92 o 
  -2  -2  12        5.32      -32.06     32.06 o 
  -1  -2  12        4.14      -24.92     24.92 o 
   0  -2  12       13.10      -23.73     23.73 o 
   1  -2  12      305.80      247.83     52.15 o 
   2  -2  12      499.65      498.76     57.61 o 
   3  -2  12     1652.58     1658.58     94.20 o 
   4  -2  12     1852.28     1887.91     64.70 o 
   5  -2  12     1216.57     1199.18     71.25 o 
   6  -2  12     1096.32     1259.02     54.08 o 
   7  -2  12        5.03      -25.31     25.31 o 
   8  -2  12        1.73      -26.49     26.49 o 
   9  -2  12      397.59      359.11     55.64 o 
  -4  -1  12     1084.27     1208.23     98.48 o 
  -3  -1  12      305.80      273.83     57.46 o 
  -2  -1  12      113.56       67.21     40.53 o 
  -1  -1  12       42.04       -8.76     31.46 o 
   0  -1  12        1.77        4.68     28.71 o 
   1  -1  12       68.97       42.15     31.07 o 
   2  -1  12      231.84      157.60     51.60 o 
   3  -1  12      902.10      845.33     45.30 o 
   4  -1  12     2659.52     2832.55     78.21 o 
   5  -1  12     1655.96     1660.21     60.45 o 
   6  -1  12     3604.10     3763.52     90.26 o 
   7  -1  12     1607.75     1538.14     87.30 o 
   8  -1  12      508.33      491.67     54.56 o 
   9  -1  12        3.29      -29.64     29.64 o 
  10  -1  12      119.66      100.35     44.91 o 
  -4   0  12     1656.74     1722.99    113.06 o 
  -3   0  12     1376.73     1249.88     94.49 o 
  -2   0  12      789.42      681.59     71.94 o 
  -1   0  12      302.07      224.24     49.63 o 
   0   0  12        8.38       -2.27     28.41 o 
   1   0  12       67.28       21.72     27.48 o 
   2   0  12        1.58      -14.38     14.38 o 
   3   0  12      454.47      427.43     36.68 o 
   4   0  12     2776.32     2866.11     78.18 o 
   5   0  12     2931.85     3055.13     80.62 o 
   6   0  12     3766.53     3915.02     90.39 o 
   7   0  12     3310.40     3500.98    129.36 o 
   8   0  12     1450.39     1606.83     92.52 o 
   9   0  12      822.43      857.88     70.86 o 
  10   0  12      139.01       47.62     41.46 o 
  -4   1  12      721.99      753.78     80.36 o 
  -3   1  12     1149.45     1065.43     90.41 o 
  -2   1  12     1860.06     1913.11    110.30 o 
  -1   1  12     1078.15     1038.69     80.46 o 
   0   1  12      306.54      279.64     49.88 o 
   1   1  12       30.18        7.73     25.16 o 
   2   1  12       18.15        5.91     21.91 o 
   3   1  12       75.87       40.77     20.18 o 
   4   1  12      588.18      537.76     36.83 o 
   5   1  12      760.88      790.16     42.61 o 
   6   1  12     1372.39     1307.35     78.54 o 
   7   1  12     1899.50     2003.47     96.81 o 
   8   1  12     1960.63     1942.95     98.83 o 
   9   1  12     1624.84     1694.63     95.18 o 
  10   1  12      797.90      726.89     71.15 o 
  11   1  12      274.53      207.50     54.51 o 
  -4   2  12        0.25      -39.69     39.69 o 
  -3   2  12      230.09      174.46     51.85 o 
  -2   2  12      771.56      805.34     76.72 o 
  -1   2  12     1768.29     1727.27    101.04 o 
   0   2  12     1174.35     1014.71     76.18 o 
   1   2  12      688.54      755.21     65.54 o 
   2   2  12       39.64       40.13     28.41 o 
   3   2  12     1479.23     1356.44     78.74 o 
   4   2  12      802.67      911.06     45.24 o 
   5   2  12      238.43      211.96     26.88 o 
   6   2  12       43.84       20.73     24.72 o 
   7   2  12      210.76      214.99     41.81 o 
   8   2  12     1197.11     1101.42     76.18 o 
   9   2  12     1396.85     1429.61     88.93 o 
  10   2  12      826.21      824.29     71.60 o 
  11   2  12      423.24      494.53     68.20 o 
  -4   3  12      445.38      392.20     70.02 o 
  -3   3  12      118.88       36.54     42.10 o 
  -2   3  12       12.90      -16.10     31.56 o 
  -1   3  12      194.10      133.15     41.90 o 
   0   3  12      444.86      398.26     56.77 o 
   1   3  12      606.21      532.25     56.23 o 
   2   3  12       44.92       31.71     27.28 o 
   3   3  12      934.10      827.49     63.23 o 
   4   3  12     1027.82      994.55     83.34 o 
   5   3  12     1718.88     1641.40     59.02 o 
   6   3  12      929.66      911.11     67.16 o 
   7   3  12      176.08      115.81     34.52 o 
   8   3  12       61.99       43.78     32.06 o 
   9   3  12     1118.03     1079.80     77.46 o 
  10   3  12      324.21      383.93     59.58 o 
  11   3  12      325.06      335.82     58.50 o 
  -4   4  12      660.89      630.28     83.96 o 
  -3   4  12      659.60      619.70     73.57 o 
  -2   4  12      535.20      617.33     72.58 o 
  -1   4  12      217.68      180.17     50.13 o 
   0   4  12       47.17       39.34     32.79 o 
   1   4  12       32.27       -1.38     25.11 o 
   2   4  12      250.23      204.50     42.99 o 
   3   4  12       44.88      -17.92     23.09 o 
   4   4  12       59.59        1.38     27.62 o 
   5   4  12      437.08      414.11     34.90 o 
   6   4  12     2651.05     2505.43    108.28 o 
   7   4  12     2185.60     2130.61    102.42 o 
   8   4  12     2752.07     2873.16    120.10 o 
   9   4  12      136.65      124.33     38.95 o 
  10   4  12        0.49      -16.69     28.95 o 
  11   4  12      129.59       95.28     41.85 o 
  -3   5  12     1062.49     1216.55     97.84 o 
  -2   5  12     1550.67     1756.52    110.40 o 
  -1   5  12     1374.11     1350.78     95.58 o 
   0   5  12      473.53      448.54     65.00 o 
   1   5  12      168.20      127.88     39.93 o 
   2   5  12      133.95      109.41     38.21 o 
   3   5  12        8.64       -0.44     26.79 o 
   4   5  12      410.35      348.77     46.63 o 
   5   5  12      273.57      226.17     30.99 o 
   6   5  12     1371.50     1422.52     84.79 o 
   7   5  12     1161.35     1193.06     77.90 o 
   8   5  12     3647.44     3584.99    136.59 o 
   9   5  12     2513.07     2728.24    122.66 o 
  10   5  12      600.79      535.69     61.16 o 
  11   5  12      202.00      246.89     54.12 o 
  -3   6  12      842.42      984.52     94.59 o 
  -2   6  12     2162.46     2403.11    131.77 o 
  -1   6  12     2014.98     2003.17    115.32 o 
   0   6  12     1234.18     1097.09     86.76 o 
   1   6  12      226.58      149.10     42.40 o 
   2   6  12      194.28      172.34     43.68 o 
   3   6  12       17.83       -5.37     26.69 o 
   4   6  12       90.35       57.66     32.65 o 
   5   6  12       11.85      -16.49     16.49 o 
   6   6  12      350.69      307.36     50.52 o 
   7   6  12      808.63      726.35     64.01 o 
   8   6  12     1857.71     1700.68     95.18 o 
   9   6  12     2169.37     2393.46    115.77 o 
  10   6  12      884.08      829.61     72.29 o 
  11   6  12      711.91      773.62     72.78 o 
  -2   7  12      150.25      139.06     53.28 o 
  -1   7  12      829.93      901.50     83.81 o 
   0   7  12     1826.79     1848.75    109.51 o 
   1   7  12     1819.12     1704.48    100.50 o 
   2   7  12      431.20      493.00     63.72 o 
   3   7  12       11.18      -26.44     26.44 o 
   4   7  12       72.36       67.31     33.29 o 
   6   7  12       45.80       71.99     36.44 o 
   7   7  12        6.98       -4.87     24.82 o 
   8   7  12      128.11       45.84     32.15 o 
   9   7  12     1046.00     1197.88     83.76 o 
  10   7  12      583.49      667.61     65.39 o 
  11   7  12      713.87      734.53     72.29 o 
  -1   8  12        3.86      -30.58     33.19 o 
   0   8  12      364.54      398.31     68.05 o 
   1   8  12     1081.23      973.10     81.94 o 
   2   8  12      821.41      651.01     66.57 o 
   3   8  12      339.44      357.19     56.33 o 
   4   8  12       15.28      -15.86     22.31 o 
   6   8  12      592.32      579.12     58.01 o 
   7   8  12      525.46      492.16     56.43 o 
   8   8  12      194.00      214.05     48.99 o 
   9   8  12       16.31       12.90     33.39 o 
  10   8  12       95.00       36.59     31.42 o 
   0   9  12      110.92       64.95     42.49 o 
   1   9  12       47.90       18.66     39.64 o 
   2   9  12      220.34      178.60     53.08 o 
   3   9  12      174.84       91.44     42.99 o 
   4   9  12       65.90       15.71     34.62 o 
   6   9  12      370.35      407.22     61.35 o 
   7   9  12      704.29      680.61     65.39 o 
   8   9  12      795.33      664.21     67.12 o 
   9   9  12      203.23      219.02     52.10 o 
  10   9  12        5.71       17.73     30.87 o 
   1  10  12      508.97      527.12     70.76 o 
   2  10  12       44.12       37.47     39.34 o 
   3  10  12       12.12        0.10     38.26 o 
   4  10  12       35.59       -9.70     35.01 o 
   6  10  12        6.88      -28.71     28.90 o 
   7  10  12      102.97       26.49     40.33 o 
   8  10  12      947.27     1054.40     81.20 o 
   4  11  12      167.11      121.08     45.94 o 
   6  11  12       15.15       -0.54     30.28 o 
   0  -4  13       13.19      -31.02     31.02 o 
   1  -4  13       18.94      -27.92     28.56 o 
   2  -4  13        1.23      -27.03     27.03 o 
   3  -4  13      150.16      135.41     43.09 o 
   4  -4  13      434.08      492.56     60.66 o 
   5  -4  13      583.27      668.35     69.63 o 
   6  -4  13      882.30     1072.66     82.77 o 
  -1  -3  13     1626.02     1877.51    116.06 o 
   0  -3  13      575.31      559.43     69.13 o 
   1  -3  13      496.37      530.87     71.94 o 
   2  -3  13       21.84      -28.26     28.26 o 
   3  -3  13        6.68      -29.50     29.50 o 
   4  -3  13       33.17      -28.46     29.30 o 
   5  -3  13       92.10       76.82     38.56 o 
   6  -3  13      699.32      749.00     68.74 o 
  -2  -2  13      283.82      246.25     59.58 o 
  -1  -2  13     1569.47     1675.33    109.96 o 
   0  -2  13     1238.85     1166.07     89.57 o 
   1  -2  13      982.99      864.18     79.23 o 
   2  -2  13      331.52      342.13     60.86 o 
   3  -2  13        1.65      -24.52     24.52 o 
   4  -2  13       49.02       -9.90     26.93 o 
   5  -2  13       26.69       -3.45     27.87 o 
   6  -2  13       16.02      -17.90     17.90 o 
   7  -2  13      628.73      584.93     61.26 o 
   8  -2  13      954.71     1072.66     80.31 o 
  -2  -1  13        0.79      -34.27     34.27 o 
  -1  -1  13      305.83      293.62     60.07 o 
   0  -1  13      686.35      580.94     66.13 o 
   1  -1  13      959.23     1006.34     82.58 o 
   2  -1  13     1298.49     1286.37     86.52 o 
   3  -1  13      224.26      171.09     29.47 o 
   4  -1  13        2.02      -16.34     16.34 o 
   5  -1  13      126.97       66.49     23.53 o 
   6  -1  13       73.19       53.18     33.83 o 
   7  -1  13       11.71        2.66     29.99 o 
   8  -1  13      121.53       61.60     37.72 o 
   9  -1  13      388.01      339.81     57.46 o 
  -3   0  13      227.10      197.16     56.77 o 
  -2   0  13      352.92      252.41     56.97 o 
  -1   0  13       69.23      -33.19     33.19 o 
   0   0  13        0.54      -29.25     29.25 o 
   1   0  13       42.98      -30.53     30.53 o 
   2   0  13      311.47      307.69     35.59 o 
   3   0  13      167.78       99.16     24.44 o 
   4   0  13      416.07      429.43     36.36 o 
   5   0  13       29.53       25.61     20.09 o 
   6   0  13      428.49      338.14     54.76 o 
   7   0  13     1293.51     1146.43     80.16 o 
   8   0  13     1026.37     1081.58     78.00 o 
   9   0  13      132.40       85.53     42.54 o 
  10   0  13       27.66       -5.02     35.90 o 
  -3   1  13      815.20      989.55     91.59 o 
  -2   1  13     1365.25     1474.77    105.28 o 
  -1   1  13     1439.36     1546.56    102.13 o 
   0   1  13      481.79      391.37     66.18 o 
   1   1  13      515.05      431.99     61.26 o 
   2   1  13        1.27      -22.50     22.50 o 
   3   1  13       11.25      -16.49     16.49 o 
   4   1  13       67.27       49.32     21.05 o 
   5   1  13        3.22        4.60     15.77 o 
   6   1  13      336.74      297.27     53.23 o 
   7   1  13      684.03      604.38     60.66 o 
   8   1  13      972.69      923.02     73.52 o 
   9   1  13     1051.20     1079.51     83.71 o 
  10   1  13      698.38      618.12     66.72 o 
  -3   2  13      704.09      685.58     76.91 o 
  -2   2  13     1552.04     1520.95    104.39 o 
  -1   2  13     3020.79     3203.47    142.31 o 
   0   2  13     1567.66     1454.48     95.28 o 
   1   2  13     1727.83     1897.60    104.34 o 
   2   2  13      170.27      127.14     45.20 o 
   3   2  13       16.25      -26.49     26.49 o 
   4   2  13       11.13      -15.85     17.53 o 
   5   2  13        8.80      -13.83     14.91 o 
   6   2  13      185.38      198.74     45.25 o 
   7   2  13      398.00      387.33     54.71 o 
   8   2  13      822.66      784.11     67.16 o 
   9   2  13     1225.00     1229.89     84.89 o 
  10   2  13      989.71      954.54     81.54 o 
  -3   3  13        4.67      -37.67     37.67 o 
  -2   3  13      118.78       25.65     41.61 o 
  -1   3  13     1312.22     1252.64     94.25 o 
   0   3  13     2164.63     2222.39    117.34 o 
   1   3  13     3853.48     3909.98    148.76 o 
   2   3  13     2713.86     2735.93    119.80 o 
   3   3  13     1224.43     1160.81     76.82 o 
   4   3  13      747.64      767.97     44.47 o 
   5   3  13        0.01        7.76     17.84 o 
   6   3  13       20.26       -6.70     22.65 o 
   7   3  13       39.42        2.91     26.64 o 
   8   3  13      482.64      462.18     64.95 o 
   9   3  13      879.16      870.33     74.80 o 
  10   3  13      787.21      841.23     75.58 o 
  11   3  13     1128.26     1106.44     86.66 o 
  -2   4  13       87.06       44.22     43.09 o 
  -1   4  13      127.74       14.58     41.21 o 
   0   4  13      609.71      586.26     70.51 o 
   1   4  13     2369.28     2224.46    114.44 o 
   2   4  13     4525.66     4559.42    155.65 o 
   3   4  13     2560.36     2531.48    113.01 o 
   4   4  13     1546.67     1542.87     86.07 o 
   5   4  13       49.12       15.77     32.08 o 
   6   4  13       76.39       24.97     30.68 o 
   7   4  13      166.95      120.89     38.80 o 
   8   4  13        0.59      -28.07     28.07 o 
   9   4  13      126.71       48.40     38.36 o 
  10   4  13      408.61      553.32     72.38 o 
  11   4  13      716.95      733.44     74.30 o 
  -2   5  13      355.48      370.83     68.84 o 
  -1   5  13       53.64        3.99     42.00 o 
   0   5  13        3.50      -31.17     31.17 o 
   1   5  13       14.07      -26.64     27.48 o 
   2   5  13      441.44      428.64     63.77 o 
   3   5  13     1011.80      922.28     72.29 o 
   4   5  13     1411.88     1431.09     82.18 o 
   5   5  13      909.62      819.94     46.59 o 
   6   5  13       27.72      -20.39     26.15 o 
   7   5  13      142.28       99.52     40.97 o 
   8   5  13      164.00      115.86     41.76 o 
   9   5  13        1.03      -27.92     27.92 o 
  10   5  13        7.99      -22.40     29.79 o 
  11   5  13       28.81        2.22     33.88 o 
  -2   6  13      388.73      398.01     70.81 o 
  -1   6  13     1003.24     1057.55     91.44 o 
   0   6  13      892.22      686.86     73.52 o 
   1   6  13      868.19      914.16     79.13 o 
   2   6  13       48.88      -10.98     31.91 o 
   3   6  13       58.63       24.18     34.37 o 
   4   6  13      664.42      664.70     61.60 o 
   5   6  13      479.01      502.26     67.21 o 
   6   6  13      492.33      473.21     62.39 o 
   7   6  13       34.37      -18.27     26.44 o 
   8   6  13      230.57      266.64     55.54 o 
   9   6  13      320.73      332.33     57.37 o 
  10   6  13      569.07      577.60     65.05 o 
  -1   7  13      838.67      994.57     89.67 o 
   0   7  13      818.31      844.24     80.80 o 
   1   7  13     1317.13     1351.42     95.28 o 
   2   7  13      964.32      971.52     78.69 o 
   3   7  13      735.05      683.51     68.15 o 
   4   7  13       50.32       13.84     27.82 o 
   6   7  13      134.22      102.77     42.15 o 
   7   7  13      211.35      259.35     54.41 o 
   8   7  13       79.69       50.82     35.90 o 
   9   7  13      221.84      264.18     54.66 o 
  10   7  13      356.23      429.48     67.90 o 
   0   8  13      859.28      900.67     85.68 o 
   1   8  13     1430.97     1538.24    103.26 o 
   2   8  13     1325.02     1431.68     96.27 o 
   3   8  13      961.79      945.38     78.69 o 
   4   8  13      677.69      588.53     60.96 o 
   6   8  13      159.48      131.03     42.89 o 
   7   8  13        3.31      -26.00     26.00 o 
   8   8  13       23.37       13.34     35.21 o 
   9   8  13       26.41       21.62     33.19 o 
   1   9  13      302.22      347.05     65.49 o 
   2   9  13     1119.69     1371.07     98.73 o 
   3   9  13     2211.88     2230.52    118.13 o 
   4   9  13     1853.70     1958.46    106.66 o 
   6   9  13      283.59      263.05     52.93 o 
   7   9  13       49.08       59.83     36.00 o 
   8   9  13       29.59       13.94     36.83 o 
   9   9  13        1.48      -16.40     31.71 o 
   3  10  13      701.79      765.16     78.00 o 
   4  10  13     1612.54     1783.61    104.39 o 
   6  10  13      509.25      536.53     63.96 o 
   7  10  13       94.49       82.92     43.43 o 
   2  -3  14      116.82       89.08     42.74 o 
   3  -3  14      101.19      118.47     41.21 o 
   4  -3  14       55.99       16.69     37.28 o 
   5  -3  14      287.09      310.02     53.23 o 
   0  -2  14      646.18      814.69     82.72 o 
   1  -2  14      504.31      582.27     76.52 o 
   2  -2  14      211.90      207.21     52.15 o 
   3  -2  14        9.39      -30.23     30.38 o 
   4  -2  14       17.31      -15.02     29.54 o 
   5  -2  14       24.42       12.16     33.83 o 
   0  -1  14      974.64     1109.84     89.96 o 
   1  -1  14     2294.93     2522.07    128.03 o 
   2  -1  14     2932.96     3297.08    143.54 o 
   3  -1  14     1328.93     1277.85     91.79 o 
   4  -1  14      724.20      647.76     68.00 o 
   5  -1  14        7.60      -17.74     17.74 o 
   6  -1  14        0.54      -27.28     27.28 o 
   7  -1  14        6.33      -28.02     28.02 o 
   8  -1  14       72.03       68.00     39.15 o 
  -1   0  14       87.01       45.79     39.25 o 
   0   0  14      321.29      241.43     57.32 o 
   1   0  14     1304.59     1253.43     92.57 o 
   2   0  14     3095.39     3320.32     94.51 o 
   3   0  14     1689.72     1832.89     71.16 o 
   4   0  14     1688.00     1781.53     88.36 o 
   5   0  14      556.93      558.89     57.69 o 
   6   0  14       49.24      -29.79     29.79 o 
   7   0  14        0.80      -27.82     27.82 o 
   8   0  14       27.76        6.40     31.91 o 
   9   0  14      142.38      144.67     46.93 o 
  -1   1  14        0.16       -7.68     30.73 o 
   0   1  14       36.46      -28.12     28.12 o 
   1   1  14        0.62      -32.40     33.53 o 
   2   1  14      429.06      474.88     65.74 o 
   3   1  14      784.77      795.98     73.96 o 
   4   1  14     2075.76     1978.28     72.21 o 
   5   1  14     2496.69     2452.78     78.93 o 
   6   1  14      907.66      906.03     75.49 o 
   7   1  14      467.92      484.88     59.09 o 
   8   1  14        0.66      -23.93     23.93 o 
   9   1  14        0.03      -29.59     29.59 o 
  -1   2  14      210.84      264.08     60.37 o 
   0   2  14      218.76      253.49     57.81 o 
   1   2  14      326.85      284.32     58.70 o 
   2   2  14        1.09      -29.30     29.30 o 
   3   2  14      415.03      453.19     43.34 o 
   4   2  14      688.52      566.54     41.95 o 
   5   2  14     1574.72     1665.23     65.72 o 
   6   2  14     1009.73      963.40     74.11 o 
   7   2  14     1018.94     1145.34     81.35 o 
   8   2  14       95.24       45.45     38.90 o 
   9   2  14       30.73      -27.57     37.82 o 
  -1   3  14      397.77      463.65     74.40 o 
   0   3  14      493.38      520.82     70.66 o 
   1   3  14      946.11      919.38     81.69 o 
   2   3  14      788.51      744.13     71.45 o 
   3   3  14      223.80      148.51     49.29 o 
   4   3  14       38.89      -16.65     21.53 o 
   5   3  14      105.36       53.41     24.76 o 
   6   3  14      189.10      154.62     43.68 o 
   7   3  14      393.85      356.21     57.51 o 
   8   3  14      234.09      248.91     54.76 o 
   9   3  14        3.41      -33.34     33.34 o 
  10   3  14       10.29      -27.67     32.60 o 
  -1   4  14      215.41      157.03     53.43 o 
   0   4  14      384.41      431.20     67.46 o 
   1   4  14     1166.62     1191.93     90.36 o 
   2   4  14     1815.80     1992.14    111.53 o 
   3   4  14     1545.76     1499.09     94.99 o 
   4   4  14      904.59      812.62     71.30 o 
   5   4  14      393.27      379.07     44.14 o 
   6   4  14      239.35      269.89     53.77 o 
   7   4  14       14.69       13.49     33.53 o 
   8   4  14       48.29       16.50     37.57 o 
   9   4  14       57.64       49.09     43.18 o 
  10   4  14        4.89      -11.03     32.79 o 
  -1   5  14       24.41      -34.17     34.17 o 
   0   5  14       18.24      -33.48     35.06 o 
   1   5  14      442.54      405.60     65.93 o 
   2   5  14     1819.23     1827.92    105.62 o 
   3   5  14     2790.53     3031.13    129.80 o 
   4   5  14     3131.27     3364.49    133.64 o 
   5   5  14     1640.59     1865.00    102.32 o 
   6   5  14     1136.05     1002.20     78.10 o 
   7   5  14      208.08      117.69     43.97 o 
   8   5  14       15.94      -28.22     28.22 o 
   9   5  14        0.38      -29.50     29.50 o 
  10   5  14        0.42      -18.32     31.32 o 
   0   6  14        5.52      -35.26     35.26 o 
   1   6  14       16.83      -28.07     28.07 o 
   2   6  14       61.21       17.87     35.80 o 
   3   6  14      611.70      597.44     67.61 o 
   4   6  14     3137.43     3111.59    128.96 o 
   5   6  14     2234.44     2358.69    117.54 o 
   6   6  14     2164.46     2109.29    110.69 o 
   7   6  14     1161.37     1223.83     87.50 o 
   8   6  14      174.98       73.17     43.82 o 
   9   6  14        5.16      -24.52     32.35 o 
  10   6  14       20.28      -12.56     32.60 o 
   1   7  14       85.34       71.10     42.79 o 
   2   7  14       46.32        7.44     39.89 o 
   3   7  14        6.67      -32.35     32.35 o 
   4   7  14       82.15      -14.23     37.72 o 
   6   7  14     1009.07      842.81     75.73 o 
   7   7  14     2611.51     2747.65    129.06 o 
   8   7  14     1014.06     1043.17     84.40 o 
   9   7  14      502.67      506.94     72.58 o 
   2   8  14      181.69      156.19     53.62 o 
   3   8  14      275.33      280.67     59.88 o 
   4   8  14      183.37      101.78     48.99 o 
   6   8  14       69.71       13.54     36.24 o 
   7   8  14      729.52      725.91     71.99 o 
   8   8  14     1234.81     1334.48     96.07 o 
   3   9  14      654.80      748.36     78.64 o 
   4   9  14      764.21      780.27     78.05 o 
   6   9  14      102.10       50.52     40.48 o 
   7   9  14        0.02      -31.86     32.45 o 
   2  -1  15      115.32      134.87     46.68 o 
   3  -1  15       27.94       11.92     37.87 o 
   4  -1  15       41.77       19.89     31.22 o 
   5  -1  15      281.61      279.84     53.62 o 
   1   0  15      203.18      246.65     53.23 o 
   2   0  15      329.92      453.31     66.92 o 
   3   0  15      355.67      429.09     61.99 o 
   4   0  15      502.64      534.40     44.26 o 
   5   0  15       55.09       12.21     22.85 o 
   6   0  15        0.35      -28.86     28.86 o 
   7   0  15       30.61        8.27     28.51 o 
   1   1  15       57.84       45.74     38.01 o 
   2   1  15      603.40      579.48     43.95 o 
   3   1  15     1233.13     1331.70     64.19 o 
   4   1  15     1770.27     2020.48     75.86 o 
   5   1  15     1031.66     1132.32     58.60 o 
   6   1  15      409.24      398.56     61.35 o 
   7   1  15      173.58      135.76     46.63 o 
   8   1  15        2.11      -26.39     26.39 o 
   1   2  15       14.28       25.70     40.33 o 
   2   2  15      139.43      136.15     45.35 o 
   3   2  15      282.28      179.24     34.98 o 
   4   2  15     1204.03     1223.60     71.28 o 
   5   2  15     1798.53     1976.89     84.08 o 
   6   2  15     1832.29     2114.85    112.17 o 
   7   2  15     1268.36     1249.69     88.58 o 
   8   2  15      371.83      305.64     61.75 o 
   1   3  15        6.78      -24.42     32.40 o 
   2   3  15       36.49       18.71     34.07 o 
   3   3  15        6.69      -26.25     26.25 o 
   4   3  15       99.40       55.34     28.29 o 
   5   3  15      500.65      490.71     46.13 o 
   6   3  15     1311.69     1188.18     86.37 o 
   7   3  15     2558.00     2997.20    135.86 o 
   8   3  15     2060.53     2170.25    117.19 o 
   1   4  15        0.02      -31.27     33.43 o 
   2   4  15        0.29      -30.53     30.58 o 
   3   4  15       12.81      -20.53     31.71 o 
   4   4  15        2.94      -27.67     27.67 o 
   5   4  15       39.00        9.65     32.99 o 
   6   4  15      173.71      181.60     47.96 o 
   7   4  15     1052.24     1126.04     87.75 o 
   8   4  15     1210.46     1293.56     92.82 o 
   9   4  15     1049.43     1154.45     90.26 o 
   1   5  15        7.38      -16.50     38.56 o 
   2   5  15       15.10       -7.58     37.08 o 
   3   5  15      105.18       36.39     40.18 o 
   4   5  15      247.11      251.52     55.89 o 
   5   5  15       52.39       28.41     37.62 o 
   6   5  15       66.57        6.80     31.22 o 
   7   5  15        9.33      -27.87     27.87 o 
   8   5  15      146.16      176.28     49.59 o 
   2   6  15       26.45        2.56     33.88 o 
   3   6  15       23.17      -32.65     32.65 o 
   4   6  15      352.06      309.58     60.17 o 
   5   6  15      628.45      674.21     71.05 o 
   6   6  15      831.10      854.72     76.37 o 
   7   6  15      668.27      649.49     68.54 o 
   8   6  15       14.05       -1.38     38.75 o 
   3   7  15        1.12      -31.71     33.93 o 
   4   7  15      222.37      217.05     54.12 o 
   5   7  15      731.94      612.36     68.89 o 
   6   7  15     1170.53     1263.42     94.69 o 
   7   7  15     1312.93     1305.43     94.89 o 
   6   8  15      536.19      613.15     79.18 o 
   4   2  16       64.65       39.98     36.04 o 
   5   2  16       35.30        3.89     35.01 o 
   4   3  16        8.31      -23.17     23.17 o 
   5   3  16       80.43       12.75     35.26 o 
   6   3  16      286.28      193.96     49.59 o 
   4   4  16        6.07      -19.36     19.36 o 
   5   4  16        1.82      -18.76     31.51 o 
   6   4  16       12.25      -29.94     29.94 o 
   5   5  16        1.86      -32.79     32.79 o 
                                                 
